# Supplementary material for: Validation of the Mobile Application Rating Scale (MARS)
Source: PLoS One. 2020 Nov 2;15(11):e0241480. doi: 10.1371/journal.pone.0241480 (PMC7605637; doi:10.1371/journal.pone.0241480)
Supplement: S1 Dataset — (XLSX) [file pone.0241480.s001.xlsx]

## Sheet: Tabelle1
author	Language	study	sa01	sa02	sa03	sa04	sa05	sb01	sb02	sb03	sb04	sc01	sc02	sc03	sd01	sd02	sd03	sd04	sd05	sd06	sd07	enlight_use_nav	enlight_use_learn	enlight_use_ease	enlight_vd_aes	enlight_vd_lay	enlight_vd_size	enlight_ue_pres	enlight_ue_inter	enlight_ue_irri	enlight_ue_tar	enlight_ue_cap	enlight_con_ev	enlight_con_quali	enlight_con_com	enlight_con_clari	enlight_tp_action	enlight_tp_load	enlight_tp_ration	enlight_tp_rewards	enlight_tp_data	enlight_tp_feed	enlight_tp_expec	enlight_ta_acc	enlight_ta_expec	enlight_ta_rela	enlight_gsepp_appro	enlight_gsepp_mix	enlight_gsepp_like
Messner	en	Anxiety	3	3	4	3	5	5	4	4	5	5	5	4	5	3.5	NA	NA	NA	1	NA
Messner	en	Anxiety	3.5	3.5	3	1	3	5	4.5	4	4	4	4.5	4.5	5	3.5	4	3	NA	1	NA
Messner	en	Anxiety	4	4	4.5	4	4.5	4.5	4	4.5	4.5	4.5	5	4	5	NA	3	3.5	4	1	NA
Messner	en	Anxiety	3	3	1	1	3	4.5	5	4	4	2.5	3	3	3	NA	2	2	NA	1	NA
Messner	en	Anxiety	3.5	3.5	3	3.5	4	4.5	4.5	4.5	4.5	4.5	4.5	4.5	4	3	NA	NA	NA	1.5	NA
Messner	en	Anxiety	2	1.5	2.5	3	2.5	5	5	4.5	4	3	2.5	3	2	NA	3	2	NA	1	NA
Messner	en	Anxiety	3.5	3.5	4	3	3.5	5	4.5	4	4.5	4.5	5	4	4	4	NA	NA	NA	1	NA
Messner	en	Anxiety	3.5	3.5	1.5	1.5	3.5	3.5	4.5	4.5	3	2.5	2.5	2.5	5	3	4	3.5	NA	1	NA
Messner	en	Anxiety	1.5	1.5	1	1.5	3	3.5	4	4.5	3	1.5	1.5	1.5	2	2	1.5	1.5	NA	1	NA
Messner	en	Anxiety	3.5	3.5	4.5	2.5	4	5	4.5	5	4.5	5	5	5	4.5	NA	NA	NA	NA	1	NA
Messner	en	Anxiety	2	1.5	1.5	1.5	2.5	2.5	2.5	2	2	2	2	2	4.5	3.5	NA	NA	NA	4	3
Messner	en	Anxiety	3	3	1	1	2.5	3.5	3.5	3.5	4	3.5	3	3.5	4	2.5	2	2	3	1	NA
Messner	en	Anxiety	2.5	2.5	3	3	3.5	3.5	4	4	4.5	4	3	3.5	3.5	3.5	NA	NA	NA	1.5	NA
Messner	en	Anxiety	5	5	4.5	4.5	4	5	4.5	4.5	5	4.5	5	5	4.5	3.5	NA	NA	NA	3	NA
Messner	en	Anxiety	3	2.5	1	1	3	3.5	4	4.5	4	2.5	2.5	2	3	2	NA	NA	NA	1.5	NA
Messner	en	Anxiety	4.5	4.5	3.5	1.5	4	4.5	5	4	4.5	4	4	3.5	4.5	3	NA	NA	NA	NA	NA
Messner	en	Anxiety	1.5	2	1.5	1	2	4.5	5	4.5	4	4	3	1.5	4.5	1.5	NA	NA	NA	1.5	NA
Messner	en	Anxiety	3.5	4	3.5	3	3	3.5	4.5	4	4	3.5	4	3.5	3.5	2	2.5	2	NA	2	NA
Messner	en	Anxiety	2	2	3	2	3	4.5	4.5	4.5	4.5	2.5	2	2	4.5	NA	NA	NA	NA	1.5	NA
Messner	en	Anxiety	3	3	2	2.5	3	4	4	4	4	4	4	3	4	3.5	3.5	3.5	NA	NA	NA
Messner	en	Anxiety	3.5	4	3	2.5	3.5	4	4.5	4	4	4	4	3.5	3	2.5	NA	NA	NA	1.5	NA
Messner	en	Anxiety	3.5	4	3.5	2.5	3.5	4	4.5	4	4.5	4.5	4.5	3.5	4	2.5	NA	NA	NA	NA	NA
Messner	en	Anxiety	3	3	1	1	2	3.5	4	3	4	3.5	3.5	3	4	2	3	3	3	NA	NA
Messner	en	Anxiety	3.5	3	1	2.5	2.5	4	4	3	3.5	3	3	2.5	3.5	2	3.5	3	NA	2	NA
Messner	en	Anxiety	3	3	1.5	2	3.5	4.5	4.5	4	4	3	2.5	2	4.5	4	NA	NA	NA	2	NA
Messner	en	Anxiety	2.5	2.5	1	1.5	3	4.5	5	4	5	4	4	3.5	4	NA	NA	NA	NA	NA	NA
Messner	en	Anxiety	4	4	3.5	3.5	4.5	4	4	4	3.5	4	4	3	4	3	NA	NA	NA	2.5	NA
Messner	en	Anxiety	3	3	2.5	2.5	3	4	4	3.5	4	3	2	2	2.5	2	2	2	NA	1.5	NA
Messner	en	Anxiety	3.5	4	2.5	2	3.5	5	4.5	4	4.5	4	4.5	4	3	2	NA	NA	NA	1	NA
Messner	en	Anxiety	3.5	4	2.5	2	NA	5	4.5	4	4.5	4	5	4	3	2	NA	NA	NA	1	NA
Messner	en	Anxiety	2	2.5	1.5	1	NA	3	2.5	3	2.5	1.5	2	2	2.5	NA	1.5	2.5	NA	2	NA
Messner	en	Anxiety	3	2.5	1	1	3	5	5	4	3	3	2	2	2	NA	NA	NA	NA	1	NA
Messner	en	Anxiety	3.5	4	2	1	3.5	NA	NA	NA	NA	4	4	2	3.5	3.5	3	3	NA	NA	NA
Messner	en	Anxiety	4.5	4.5	3.5	3.5	4.5	4.5	4.5	4.5	4.5	5	4.5	4.5	4.5	4	4	4.5	NA	4	NA
Messner	en	Anxiety	3	3	2.5	1.5	2.5	4	3.5	4	3.5	4	3.5	4	4	3	NA	NA	NA	1	NA
Messner	en	Anxiety	2.5	2.5	1.5	1	3	4.5	3.5	4.5	4	3.5	3	3.5	4	NA	3.5	3.5	NA	1	NA
Messner	en	Anxiety	3.5	4	4	3	4	5	5	4.5	5	4.5	5	5	5	4	4.5	4.5	4.5	4	NA
Messner	en	Anxiety	3	3	1	1	2.5	2	3.5	3.5	3	2.5	3	2.5	4	NA	NA	NA	3.5	1	NA
Messner	en	Anxiety	1.5	1	1.5	2	2.5	2.5	4	4	3.5	3	2.5	2.5	3.5	1.5	3.5	2	NA	1	NA
Messner	en	Anxiety	3	2	1	1	3	4.5	4	4.5	3.5	4	4	3.5	3	2.5	2.5	4.5	2.5	1	NA
Messner	en	Anxiety	4	4	5	3.5	4	4.5	4.5	4.5	4.5	5	5	5	4.5	4	NA	NA	NA	1	NA
Messner	en	Anxiety	1.5	1.5	1	1	2.5	3.5	4	4.5	3	2	2	1.5	2.5	2	2	3	NA	NA	NA
Messner	en	Anxiety	3.5	3	2	2	3	3.5	3.5	4	4	3	3.5	3	3	2.5	2.5	3	4	1	NA
Messner	en	Anxiety	3	3.5	1	1	3	3	3.5	3	3	2.5	2.5	2.5	3	NA	2	1.5	NA	2	NA
Messner	en	Anxiety	3.5	3	1	1	4	4.5	4.5	5	4.5	4	5	4.5	3.5	2	3	3.5	NA	1	NA
Messner	en	Anxiety	3	2.5	1	1	3	4	3	2	2.5	4	3.5	3.5	4.5	2.5	3	3	NA	1	NA
Messner	en	Anxiety	3	2.5	1	2	3.5	3.5	4	4	4	4	3.5	4	4.5	2.5	3	3.5	NA	1.5	NA
Messner	en	Anxiety	2	1.5	1	1	3	4	4	3.5	3.5	3	2.5	3	2.5	NA	2.5	2.5	NA	1	NA
Messner	en	Anxiety	3.5	3.5	3	2.5	3	4	4	4	4	3	3	3.5	4.5	3	NA	NA	NA	1	NA
Messner	en	Anxiety	2	1.5	2	2	3	4	4	4.5	3.5	2.5	2	2	4	3.5	NA	NA	NA	1	NA
Messner	en	Anxiety	1	1	2	1	3	4.5	4	4	4	3	3.5	2	3.5	3	2.5	2.5	NA	1	NA
Messner	en	Anxiety	1.5	1.5	3	1.5	2	3	3	2.5	2.5	2.5	2	2	NA	NA	NA	NA	NA	NA	NA
Messner	en	Anxiety	2.5	2	2.5	1	2	2.5	3	3	2.5	2.5	2	2.5	4	3	NA	NA	NA	1	NA
Messner	en	Anxiety	1.5	2	1	1	2	2.5	2.5	3	2	2	2	2	3.5	2.5	NA	NA	NA	1	NA
Messner	en	Anxiety	3.5	3.5	4	2	2.5	4	4.5	4.5	4	4	4	3.5	3.5	2.5	NA	NA	NA	1	NA
Messner	en	Anxiety	2.5	2	1	1.5	3	2	4	3	3	3	2.5	2.5	4.5	1.5	3	3	3	1	NA
Messner	en	Anxiety	4	3.5	4.5	3.5	4	5	4.5	4.5	4.5	4	4.5	4	5	3	NA	NA	4	1	NA
Messner	en	Anxiety	2.5	2	3	1	2.5	4.5	4	4	3.5	3.5	3.5	3.5	4	3	NA	NA	NA	1	NA
Messner	en	Anxiety	2.5	2.5	1	1.5	2.5	4	4	4	3.5	3.5	2.5	2.5	3	2	2	1.5	NA	1	NA
Messner	en	Anxiety	2	2	2	2.5	2	2.5	1.5	2	2	2	1.5	2	2	2	1	1	NA	1	NA
Messner	en	Anxiety	3	3	3	1	3	5	3.5	3.5	4	4	3.5	3.5	4	3	4	4	NA	1	NA
Messner	en	Anxiety	1	1	1	1	2	2	2	2	2	1.5	3	3	4	NA	3	1.5	NA	1	NA
Messner	en	Anxiety	2	2.5	1	2	2	5	5	5	5	1	1	1	4	NA	3	1	NA	2	NA
Messner	en	Anxiety	1.5	1.5	1	2	3	5	5	4.5	4.5	2	2.5	1.5	4	NA	3	3	NA	2	NA
Messner	en	Anxiety	2.5	4	1.5	2	3.5	4	4.5	4.5	4.5	3.5	2.5	3	4	NA	3.5	3	3	2	NA
Messner	en	Anxiety	2	2.5	2.5	2	3	3	5	4.5	4.5	3.5	2	2.5	3.5	NA	2.5	1.5	NA	3.5	NA
Messner	en	Anxiety	3.5	3.5	1	2	2.5	4.5	5	5	5	3.5	2.5	2.5	3	NA	2	3.5	2.5	2	NA
Messner	en	Anxiety	1	1	1	1	1	3.5	4.5	2.5	3	2.5	2	2	1.5	NA	NA	2	NA	1	NA
Messner	en	Anxiety	2.5	3	2	1	3	5	5	5	4.5	4	2.5	2.5	3.5	NA	3	4	3.5	2	NA
Messner	en	Anxiety	2.5	4	2	1	3.5	5	5	4.5	5	3.5	3	3.5	4.5	NA	4.5	4.5	3.5	2.5	NA
Messner	en	Anxiety	3	3	3	2	4	4	5	4.5	4.5	4	3	3	4	NA	3.5	4	NA	2.5	NA
Messner	en	Anxiety	2.5	3.5	1.5	2	2	4.5	5	5	5	1.5	2	1.5	2.5	2	NA	NA	NA	NA	NA
Messner	en	Anxiety	3	3.5	3	2	3.5	5	5	4.5	5	5	4	4	4.5	NA	4.5	2.5	4	3	NA
Messner	en	Anxiety	3.5	3.5	2	2.5	3.5	2.5	5	5	5	4	3.5	4	5	3.5	2.5	2.5	NA	2.5	NA
Messner	en	Anxiety	2	4	2	1	4	2.5	4.5	4	4.5	2	3	3	4	NA	NA	NA	NA	2	NA
Messner	en	Anxiety	1.5	1.5	1.5	2	2	3.5	4.5	4.5	4.5	1	1.5	1	2	1.5	1.5	2	NA	1.5	NA
Messner	en	Anxiety	1	2	1	1	2	3	3	3	3	1	1	1	3	NA	NA	NA	NA	NA	NA
Messner	en	Anxiety	1.5	2.5	1.5	2	3.5	5	5	5	5	1.5	1.5	1.5	3.5	2.5	2	1.5	NA	2	NA
Messner	en	Anxiety	2	3.5	2.5	2	4	4.5	5	5	5	3	3	2.5	3.5	3	2.5	2	NA	3	NA
Messner	en	Anxiety	1.5	3.5	2.5	1	3.5	5	5	5	5	3.5	3	3	4	NA	3	1.5	NA	2	NA
Messner	en	Anxiety	2	3.5	2.5	2	4	4.5	5	5	5	3	3	3	4	3	2.5	2	NA	3	NA
Messner	en	Anxiety	2.5	3.5	2.5	2	3.5	5	5	5	5	3	3	3	3.5	3	2.5	2.5	NA	3	NA
Messner	en	Anxiety	2	3	2.5	2	3.5	5	5	5	5	3.5	3	3	3.5	3	3	2	NA	3	NA
Messner	en	Anxiety	2	3.5	2.5	2	4	4.5	5	5	5	3	3	3	4	NA	3	2.5	NA	3	NA
Messner	en	Anxiety	2	3	2.5	2	4	5	5	5	5	3.5	3	3	3.5	3	3	2.5	NA	3	NA
Messner	en	Anxiety	2.5	2.5	3	2	2.5	5	5	4.5	5	4.5	3.5	2.5	3.5	NA	3	2.5	NA	2	NA
Messner	en	Anxiety	2.5	3	2.5	2	3.5	5	5	5	5	3	3	3	4	3	3	2.5	NA	3	NA
Messner	en	Anxiety	4.5	4.5	2.5	4.5	4	5	5	5	5	4.5	4	4.5	4.5	3.5	3.5	3	NA	2	NA
Messner	en	Anxiety	4	3.5	1.5	2	4	4.5	5	5	5	4.5	3	4	4.5	NA	NA	NA	NA	2.5	NA
Messner	en	Anxiety	1.5	1.5	1.5	1.5	1.5	4.5	2.5	2.5	3.5	2	2	1	3.5	NA	2.5	2	NA	NA	NA
Messner	en	Anxiety	2	2	1	2	3	5	5	4	4	5	5	4	3	NA	2	1	NA	3	NA
Messner	en	Anxiety	2	2	3	3	3	4.5	5	4	4	3	2	3	4	3	2	2	NA	3	NA
Messner	en	Anxiety	2	2	3	3	3	4.5	5	4	4	3	2	3	4	3	2	2	NA	3	NA
Messner	en	Anxiety	2	2	2	2	3	4.5	5	4	4	3	2.5	2.5	3.5	3	2	2	NA	3	NA
Messner	en	Anxiety	1.5	2	1	2	3	5	5	4	4	5	4.5	4	3	NA	2	1	NA	3	NA
Messner	en	Anxiety	2	2	2	2.5	3	4.5	5	4	4	3	2	3	4	3	2	2	NA	3	NA
Messner	en	Anxiety	3	3	1	2	3	4.5	4	4.5	4.5	4	3.5	3.5	2	2.5	3.5	2.5	NA	2	NA
Messner	en	Anxiety	4	4	2.5	1	3.5	5	5	5	5	4.5	5	4.5	3	2.5	3	4.5	4.5	3	NA
Messner	en	Anxiety	3.5	4	2.5	1	3.5	5	5	4.5	4.5	4.5	5	4.5	3	2.5	3	4.5	4.5	3	NA
Messner	en	Anxiety	1.5	2	2	1.5	3	4.5	5	4.5	4	3.5	3	3	4	3	2	1.5	NA	3	NA
Messner	en	Anxiety	1.5	2	2	1.5	3	4.5	5	4.5	4	3.5	3	2.5	3.5	2.5	2	2	NA	3	NA
Messner	en	Anxiety	1.5	1.5	3	2	3	5	4	3.5	3	4	5	4	3.5	3	2	2	NA	3	NA
Messner	en	Anxiety	3.5	3.5	2	1	3.5	4.5	4.5	4	4.5	4.5	4.5	4.5	3.5	2.5	3	3	4	1	NA
Messner	en	Anxiety	2	2	3	2	3	5	4	3.5	3	4	5	4	3.5	3	2	2	NA	3	NA
Paganini	de	Physical Activity	2	1.5	1	1.5	2	4.5	4	4	3.5	3	2	2	3	2.5	1	1	3	0.5	NA
Paganini	de	Physical Activity	2.5	2.5	2	1	3.5	3.5	4	4	3.5	3.5	4	3	4.5	1.5	2.5	2	2	2	NA
Paganini	de	Physical Activity	3	3	3	2.5	4	4.5	4	4	4.5	3.5	3	2.5	4	1.5	3.5	3	3.5	1.5	NA
Paganini	de	Physical Activity	4	4.5	4	3	4.5	4	5	4.5	4.5	4.5	3.5	3.5	4.5	3.5	4	4	3.5	2	NA
Paganini	de	Physical Activity	4	4	3	4	4	5	5	5	5	4	5	4	4.5	5	3	3	NA	1	NA
Paganini	de	Physical Activity	4.5	4.5	3.5	4	4.5	5	5	5	5	4.5	4.5	4	4.5	4	4	3	4.5	1.5	NA
Paganini	de	Physical Activity	3	3	2.5	2.5	4	4	5	4	4.5	4	3.5	2.5	4.5	3	4	5	4.5	2.5	NA
Paganini	de	Physical Activity	1.5	2	1	1	3	5	4	4	4	3.5	3.5	2.5	4	1.5	NA	NA	2	2	NA
Paganini	de	Physical Activity	1.5	1.5	1.5	1	2.5	4	5	4	4	2.5	3	2	3.5	3	NA	NA	4	2.5	NA
Paganini	de	Physical Activity	3	3.5	2	1.5	4.5	4.5	4	4.5	4.5	4.5	4	4.5	4.5	3	4	3.5	3.5	1	NA
Paganini	de	Physical Activity	4	4	2.5	3	4.5	5	4.5	5	4.5	4	3.5	3.5	5	4	1	2.5	3.5	1	NA
Paganini	de	Physical Activity	3	3	3	3.5	4	3.5	4	4	3.5	4	4	3.5	4	3.5	NA	NA	2	2.5	NA
Paganini	de	Physical Activity	3.5	4.5	4	4.5	4.5	4.5	4.5	4.5	4	5	5	4.5	4.5	3.5	4.5	4.5	4	2	NA
Paganini	de	Physical Activity	4.5	5	4	4	5	5	5	4.5	4.5	5	5	4.5	4.5	2.5	4.5	4.5	4.5	1	NA
Paganini	de	Physical Activity	2.5	3.5	1	1	4	4.5	4	3.5	3.5	3	3.5	3	3	3	3.5	2.5	3.5	2.5	NA
Paganini	de	Physical Activity	2.5	2	1	1	3	2.5	4	4	4	3	3	2	3.5	1.5	NA	NA	4	1.5	NA
Paganini	de	Physical Activity	3.5	3.5	1.5	1.5	4.5	4.5	5	4.5	4.5	4	4.5	4.5	4	3.5	4	3	4	2	NA
Paganini	de	Physical Activity	2	2.5	1.5	2	4	4.5	4.5	4	4.5	4	3	3	3	2.5	3.5	3.5	4	1	NA
Paganini	de	Physical Activity	2.5	3	1	1	4	3.5	4.5	4	4.5	4	4	2.5	3	2	3.5	3.5	5	2	NA
Paganini	de	Physical Activity	4.5	4.5	4	3.5	5	3	4	4.5	4	3.5	3	3	4.5	3.5	4	3.5	3.5	1	NA
Paganini	de	Physical Activity	3.5	4	2.5	3	4	4.5	4	4.5	4	4	4	4	3.5	3	2	1.5	4	1.5	NA
Paganini	de	Physical Activity	2.5	2.5	3	2	3.5	4.5	3	3	4	3.5	3.5	2.5	4	4	3.5	2.5	3.5	1	0.5
Paganini	de	Physical Activity	5	4.5	4.5	4	4	5	4	4	4	4.5	3.5	4.5	5	4	4	2.5	4.5	2	NA
Paganini	de	Physical Activity	2.5	2.5	2	2	3	3	2	3	2.5	2.5	2.5	2.5	3.5	2.5	4	3.5	2.5	1.5	NA
Paganini	de	Physical Activity	4.5	4.5	4.5	5	5	5	5	5	5	4	4	4	4	4.5	3	3.5	0.5	1	NA
Paganini	de	Physical Activity	2.5	2	1.5	1.5	3	4.5	4.5	3.5	3.5	3	2.5	2.5	4	3	1.5	2	3	1	NA
Paganini	de	Physical Activity	2.5	2.5	1.5	1.5	3	4.5	4.5	4	3.5	3	2.5	2.5	4	3	1.5	2	3	1	NA
Paganini	de	Physical Activity	3.5	3	2.5	2.5	4	5	4.5	4	4	4	4	4	4	3	NA	NA	4	2	NA
Paganini	de	Physical Activity	2	2	1.5	1	4	4.5	4	4	3.5	3	2.5	2	2.5	2.5	1.5	1.5	4	NA	NA
Paganini	de	Physical Activity	3.5	3.5	4	3.5	4	5	4.5	4.5	4.5	4.5	5	4.5	4	3.5	4	3.5	5	1	NA
Paganini	de	Physical Activity	5	5	5	5	5	4.5	5	5	5	5	5	5	4	4	4	4	4.5	1	NA
Paganini	de	Physical Activity	4	4	4.5	4	5	4.5	4	4	4.5	4.5	4.5	4.5	4.5	4.5	2	2	5	2.5	NA
Paganini	de	Physical Activity	2.5	3	2	2	4	4.5	4.5	4	3.5	3	3	3	3.5	2	2	1.5	3.5	2.5	NA
Paganini	de	Physical Activity	5	5	4	3.5	5	4.5	5	5	5	5	4	4.5	5	4	4	4	4.5	3	NA
Paganini	de	Physical Activity	4	4	1.5	2	4	5	5	5	5	5	4.5	4.5	4	2.5	3.5	3.5	4.5	1.5	NA
Paganini	de	Physical Activity	4.5	5	4.5	4.5	4.5	4.5	5	5	5	4	3.5	4	4.5	4.5	4	3.5	4.5	1	NA
Paganini	de	Physical Activity	3	3	3	4	4	5	4.5	4.5	4.5	4.5	4.5	3.5	5	4	2.5	2	4.5	2.5	NA
Paganini	de	Physical Activity	2.5	3	3	3	4	4	3.5	3.5	3	3	3	2.5	4	3.5	2	3	4	1	NA
Paganini	de	Physical Activity	2	1.5	1	1	3.5	4	4	3	4.5	2.5	3	3	3	2	4	3.5	3.5	1	NA
Paganini	de	Physical Activity	5	5	3.5	3.5	5	4.5	4.5	5	5	5	4.5	4	5	NA	4	4	4	1	NA
Paganini	de	Physical Activity	4.5	5	5	5	5	4.5	4.5	5	5	5	5	5	4	4.5	4.5	4	4.5	1	NA
Paganini	de	Physical Activity	4	4	3.5	3	4	4.5	4.5	4.5	4.5	4.5	4	3.5	4	3	3.5	4	4	1	NA
Paganini	de	Physical Activity	4	3.5	3.5	3	5	4	4.5	4.5	4.5	3.5	3	2.5	4	2	4	3.5	4	0.5	NA
Paganini	de	Physical Activity	3	4.5	3.5	2.5	4.5	4.5	4.5	4	4	4.5	4.5	4.5	4.5	3.5	4	4	4.5	3	NA
Paganini	de	Physical Activity	3.5	3	4	3.5	4.5	4.5	4	4.5	4	4	4.5	4	4.5	4	NA	NA	2	2	NA
Paganini	de	Physical Activity	3.5	3	2	2	3.5	4.5	3.5	3	4	3	3.5	2.5	4	3	3.5	3	3.5	1	NA
Paganini	de	Physical Activity	3.5	3	2.5	2.5	3.5	3	3	3.5	3	2	3	3	4	3.5	4.5	3.5	3.5	1	NA
Paganini	de	Physical Activity	3	3.5	2	2.5	4	4	4.5	4.5	4.5	3.5	3	3	4	NA	3.5	3	2	1	NA
Paganini	de	Physical Activity	2.5	2.5	3.5	3	3.5	4	4.5	4.5	4	2.5	2.5	2.5	4.5	3	2	1.5	1.5	2.5	NA
Paganini	de	Physical Activity	2	2.5	4	2	3	4.5	2.5	3.5	3	3	3	2	4	4.5	2	3	3.5	1	NA
Paganini	de	Physical Activity	1	1	1.5	1	2	4	4	3.5	3.5	3	2.5	2	2.5	1.5	NA	NA	2	0.5	NA
Paganini	de	Physical Activity	5	5	3.5	3.5	5	4.5	5	4.5	5	5	4.5	5	4.5	3.5	4.5	4.5	5	1	NA
Paganini	de	Physical Activity	4	4	5	4	5	3	3.5	2.5	4	3.5	5	5	2	1.5	NA	NA	2.5	1.5	NA
Paganini	de	Physical Activity	4.5	4.5	4	3.5	5	5	5	5	5	4	2.5	3.5	4.5	NA	4	2.5	4	1	NA
Paganini	de	Physical Activity	2.5	3.5	4.5	3.5	4	5	3	3.5	4	3.5	3.5	2.5	4	2	NA	NA	2	1.5	NA
Paganini	de	Physical Activity	3	3	2.5	3.5	4.5	4.5	4	4	3.5	4	3.5	4	4.5	3	2	1.5	4	3	NA
Paganini	de	Physical Activity	1	1	1	1	2	3	4	4	3	2	1	1	4	3	NA	NA	3	1	NA
Paganini	de	Physical Activity	4	4	4	4	5	4.5	5	4	5	4.5	3	4	5	3	4	2.5	4	2	NA
Paganini	de	Physical Activity	4	4.5	3.5	3.5	4.5	3.5	4.5	4.5	4.5	4.5	4	4	5	2	2	2.5	2	1	NA
Paganini	de	Physical Activity	3.5	4	3.5	3	4	5	3.5	4	4.5	4	4	3.5	4	2	4.5	3.5	5	2.5	NA
Paganini	de	Physical Activity	3.5	4	4.5	4	4.5	4.5	4.5	4.5	4	3.5	5	4	4	4.5	2	2	4	2.5	NA
Paganini	de	Physical Activity	3.5	4	4.5	3.5	4	4.5	3	3.5	3.5	4.5	4.5	3.5	4.5	4	3.5	3	4	1.5	NA
Paganini	de	Physical Activity	1	1.5	1.5	2	3.5	4.5	4	4	4.5	3.5	3.5	3	3	2.5	2	1.5	NA	1.5	NA
Paganini	de	Physical Activity	4.5	4.5	4	3.5	5	4.5	5	5	5	4	3.5	3.5	5	2.5	2	3	4.5	1	NA
Paganini	de	Physical Activity	2	3	3.5	3	3	4	4	4	4	3.5	4	2	4.5	3.5	NA	NA	NA	2	NA
Paganini	de	Physical Activity	2	2	1	1	3	2.5	4	3.5	4	2	2.5	1.5	3	3	NA	NA	4	0.5	NA
Paganini	de	Physical Activity	2.5	3	1.5	1	3.5	4	3.5	3.5	3.5	2.5	3	2.5	3.5	3	4	3	3.5	1.5	NA
Paganini	de	Physical Activity	1.5	2	1	1	2.5	3	3	2.5	4	2	2.5	2	4	2	NA	NA	1.5	1.5	NA
Paganini	de	Physical Activity	4	4	3.5	2.5	5	4.5	5	4.5	4.5	4	3.5	3	4.5	4	4	4	4	1.5	NA
Paganini	de	Physical Activity	3.5	3.5	2.5	2	3.5	4	4.5	3.5	3.5	3	4	3.5	3.5	3.5	3.5	3.5	4	NA	NA
Paganini	de	Physical Activity	3.5	3.5	3	1.5	4.5	4.5	4	3.5	4	4	4	4	4	3	NA	NA	4	2.5	NA
Paganini	de	Physical Activity	4.5	4.5	4	4.5	4.5	5	5	5	5	4.5	4.5	4.5	5	4.5	4	3	NA	1	NA
Paganini	de	Physical Activity	2	2	2.5	3	3.5	5	4.5	4	4	4	3	2	3	2.5	1	1	3.5	1	NA
Paganini	de	Physical Activity	3.5	4	2.5	2.5	4	3.5	3.5	3.5	4	3.5	3	3	3.5	1.5	2	2.5	3.5	1.5	NA
Paganini	de	Physical Activity	3.5	3	3	3	3.5	4.5	4	3.5	4	4	4	3	5	4.5	3	2	4	1	NA
Paganini	de	Physical Activity	3	2.5	3	2	4	4	3	4	4	4	4.5	3	5	4	4	4	4.5	1	NA
Paganini	de	Physical Activity	3.5	3.5	3.5	3.5	4	4.5	4.5	4	4.5	3.5	3.5	3	4	3.5	2	1.5	2	0.5	NA
Paganini	de	Physical Activity	3.5	3.5	3.5	4	4	4.5	5	5	4.5	4.5	4.5	4	4.5	3.5	4.5	3	4.5	3	1
Paganini	de	Physical Activity	3	3	1.5	1.5	2	4	4.5	3.5	3.5	4	4	4.5	2.5	3	3.5	1	2	NA	NA
Paganini	de	Physical Activity	3.5	3.5	2	2.5	4.5	4.5	4.5	4	4	4	4	4	3.5	3	NA	NA	3.5	3	NA
Paganini	de	Physical Activity	3	3	2.5	2	4.5	4.5	4.5	4	4	4	4	3.5	4	3.5	NA	NA	2.5	2	NA
Paganini	de	Physical Activity	4.5	4.5	4	4.5	5	5	5	5	5	5	5	4.5	5	4	4.5	4.5	2	1	NA
Paganini	de	Physical Activity	3.5	3.5	3.5	3.5	4.5	4.5	4.5	4	4.5	4.5	4	3.5	4.5	4	3.5	3	4	3	NA
Paganini	de	Physical Activity	4	4	3.5	4	5	4	5	4.5	5	4	3.5	3	4.5	3	3	3	3.5	1	NA
Paganini	de	Physical Activity	4	4	4	3	4.5	5	4.5	5	5	4	2.5	3	5	3.5	3.5	3	4	1	NA
Paganini	de	Physical Activity	2.5	3	3	3	4	4	4.5	4	4.5	4.5	3	2	3.5	3.5	4	2	3.5	1.5	NA
Paganini	de	Physical Activity	2	2.5	3	1.5	5	5	4.5	4.5	4	4	3.5	3	4.5	4.5	0.5	0.5	2	1	NA
Paganini	de	Physical Activity	3.5	4	4	4	4	5	4.5	4.5	4.5	4.5	4.5	4.5	4.5	4	3.5	3.5	5	1	NA
Paganini	de	Physical Activity	4.5	5	5	4.5	5	4	4.5	4.5	4.5	4.5	4	4	5	2	2	2	2	1	NA
Paganini	de	Physical Activity	1	1	2	2	3	3.5	4	4	4	2	2	1	4	2.5	NA	NA	NA	1.5	NA
Paganini	de	Physical Activity	3	3	2.5	2	4	5	4.5	5	4	4	4	3.5	4.5	4	NA	NA	1.5	0.5	NA
Paganini	de	Physical Activity	1	1	2.5	1.5	3.5	5	4.5	4.5	4	4	3	2	4.5	2	NA	NA	NA	2	NA
Paganini	de	Physical Activity	2	2.5	1.5	1	4	4	4.5	4	4	4	3.5	2.5	3.5	3	1.5	1.5	4	1.5	NA
Paganini	de	Physical Activity	3	3.5	3.5	3.5	4	5	3.5	4	4	4	4.5	2.5	5	4	4.5	4	4	1.5	NA
Paganini	de	Physical Activity	4.5	4.5	5	4	5	3.5	4.5	5	4.5	4.5	4	4	5	3.5	4.5	4.5	5	1	NA
Paganini	de	Physical Activity	4	4.5	3	3.5	5	4	5	5	5	3.5	3.5	3	4.5	4	4	4	4	1	NA
Paganini	de	Physical Activity	3.5	4	3	3.5	4.5	5	4	4	4.5	4	4	4	4.5	NA	NA	NA	2	0.5	NA
Paganini	de	Physical Activity	3.5	3.5	1	2.5	4.5	4.5	5	5	5	4.5	3	3	4.5	1.5	1.5	1	3.5	1.5	NA
Paganini	de	Physical Activity	3	3	3	3	5	5	5	5	5	5	5	5	4	4	5	4	5	NA	NA
Paganini	de	Physical Activity	1.5	2	1	1	2.5	3.5	4.5	4	3.5	2.5	1.5	1.5	3	2.5	NA	NA	3	1	NA
Paganini	de	Physical Activity	4	4.5	4	3	4.5	4	5	4.5	4	4	5	5	4	3.5	4	4	4	3	NA
Paganini	de	Physical Activity	3.5	4	3.5	4	5	4.5	4.5	3.5	4.5	4	4	3.5	2.5	2	2	1.5	4	2	NA
Paganini	de	Physical Activity	4	4.5	4	4	5	5	5	4	4	4.5	4.5	4	4	4	4	4	5	2	NA
Paganini	de	Physical Activity	4	4	3.5	3.5	4.5	5	4.5	4.5	5	4.5	4.5	3.5	4.5	4	4	3.5	5	2.5	NA
Paganini	de	Physical Activity	4.5	4	4	3.5	4	5	4.5	5	5	5	5	4	4.5	3.5	2	1.5	4.5	2.5	NA
Paganini	de	Physical Activity	3.5	3.5	3	3	3.5	3.5	3	3	3	4	4	2	3.5	3.5	3	3	4	2.5	NA
Paganini	de	Physical Activity	2.5	3	1.5	2	3	4.5	4.5	4.5	4.5	3.5	3	2	3.5	2.5	3	2.5	4	1.5	NA
Paganini	de	Physical Activity	4	4	3	3	4.5	4.5	4.5	4.5	4.5	3.5	4.5	3.5	3.5	3.5	4	3.5	4	2	NA
Paganini	de	Physical Activity	5	5	3.5	4	4.5	5	4.5	4.5	5	5	5	5	3.5	3.5	4	3.5	4	3	NA
Paganini	de	Physical Activity	5	4.5	3	4	4	4.5	4.5	4	4.5	3.5	4	3.5	4	3	4	3.5	4	3	NA
Paganini	de	Physical Activity	5	5	4.5	3.5	4	5	3.5	4	4.5	3	4	3	4	3	3.5	3	4	2.5	NA
Paganini	de	Physical Activity	4.5	4.5	3	3	4	4	4	4.5	4.5	4	4	4	4	3	3.5	3.5	4	3	NA
Paganini	de	Physical Activity	4	3.5	3	3.5	4	4	4.5	4.5	4.5	4.5	4	3.5	4	3.5	4	3.5	2	2.5	NA
Paganini	de	Physical Activity	5	5	4.5	3.5	5	5	4.5	4.5	5	5	5	4.5	4.5	3.5	3.5	3.5	4	2.5	NA
Paganini	de	Physical Activity	3.5	4.5	3	3	3.5	4	4	3.5	4.5	3.5	3	2.5	4.5	3	3.5	3.5	4	2.5	NA
Paganini	de	Physical Activity	2.5	3	3	3.5	3.5	3.5	3.5	3.5	3.5	3.5	3	2	4	3.5	3.5	3	1.5	2.5	NA
Paganini	de	Physical Activity	4	4	2.5	3	4.5	5	4.5	4.5	5	4	4	4.5	4.5	3.5	4	4	4	3	NA
Paganini	de	Physical Activity	4	4	3	2.5	4	3	4.5	4	4.5	3.5	4.5	3.5	3.5	2.5	1.5	1.5	2	3	NA
Paganini	de	Physical Activity	3.5	4.5	3	3	4	4	4.5	4.5	4	4	3.5	3	4	3.5	NA	NA	2	3	NA
Paganini	de	Physical Activity	5	5	4	3.5	4.5	5	4.5	4.5	5	4	4.5	4	4	3.5	4	4	4.5	2.5	NA
Paganini	de	Physical Activity	2	2	2	1	1	4	3	3	2	2	2	1	3	2	3	1	1.5	1	NA
Paganini	de	Physical Activity	3	4	4	2	3	4	4	4	4	3.5	4	3	3	4	4	3	3	2	NA
Paganini	de	Physical Activity	3	2	1	1	3.5	3.5	3.5	4	3	1.5	2	1.5	2	4	3.5	3.5	2	1	NA
Paganini	de	Physical Activity	2	2	2	1	2	4	3	3	2.5	2	2	2	2	2	2	2	1.5	1	NA
Paganini	de	Physical Activity	4	4	3	1.5	2	4	3.5	4	3.5	4	4	4	3	3.5	4	4.5	3.5	2	NA
Paganini	de	Physical Activity	2	2	2	1.5	3	3.5	2	3	2	3	3	2.5	3	3.5	4	3	3	1	NA
Paganini	de	Physical Activity	3	4	2.5	2	2.5	4	3	3	3	4	4	4	3	4	4	3.5	3	1	NA
Paganini	de	Physical Activity	4	4	2	1.5	3.5	3.5	4	3	3	3	3	4	3	4	4	4	3.5	2	NA
Paganini	de	Physical Activity	1.5	1.5	1	1	1.5	3.5	2	1	1	1	1	2	1	1	1	2	1	1	NA
Paganini	de	Physical Activity	2.5	2.5	5	2	3	4	3.5	3.5	2.5	2.5	2.5	2	3	4	4	3	2	1	NA
Paganini	de	Physical Activity	2.5	3	2	1.5	2.5	4	3	3	2.5	2.5	3	2	3	3	3	3	2	1	NA
Paganini	de	Physical Activity	2	2	1	1	1	3.5	2.5	1.5	1	1	1	1	2	1	2	2	2	1	NA
Paganini	de	Physical Activity	2	3	1	1	2	3.5	3	3	2	2.5	2	2.5	4	2.5	3	3	2	1.5	NA
Paganini	de	Physical Activity	4	4	4	3	4	5	3.5	3.5	3	3.5	3.5	3	3	4.5	4	3.5	3	1	NA
Paganini	de	Physical Activity	2.5	2.5	3	1.5	4	4	2.5	2	2.5	2.5	2	2	3.5	4	3.5	3	3.5	2	NA
Paganini	de	Physical Activity	1.5	2.5	4	1.5	3.5	4	2.5	3	2.5	2	2.5	2	4	3	3	3	2	1.5	NA
Paganini	de	Physical Activity	3	2	2	1	2	4	5	5	4	3	3	3	3	3	3	2	2	2	NA
Paganini	de	Physical Activity	2.5	3	1	2	3	4	4	3.5	3.5	2	3	2	3.5	NA	3	3.5	3.5	1.5	NA
Paganini	de	Physical Activity	3	4	2.5	3	4	5	4.5	4	4	4	3.5	3.5	3.5	3	4	4	4	1.5	NA
Paganini	de	Physical Activity	4	4.5	4	1.5	4	5	4	4	5	5	5	5	4	5	4	4	4	2	NA
Paganini	de	Physical Activity	4	3	3	2	3	3	3.5	3	2	3	3	2	4	1.5	NA	NA	4	1	NA
Paganini	de	Physical Activity	3.5	4.5	4	3	4	4.5	4	5	4	4	4	4	5	1.5	4	4	5	2	NA
Paganini	de	Physical Activity	4	4	1	1.5	2.5	3	4	3	3	3.5	3.5	2.5	3	3	2.5	2	2.5	1.5	NA
Paganini	de	Physical Activity	3	4	3.5	4	4	3.5	3.5	2	4	4	4	4	3	1.5	2.5	3	4	1.5	NA
Paganini	de	Physical Activity	4	4	3	2	3	4	4	3	3	3	4	3	4	3	4	4	3	1	NA
Paganini	de	Physical Activity	3.5	3.5	1	2	4.5	4	3	3	2	3	4	4	4	1.5	4	4	4	1	NA
Paganini	de	Physical Activity	4	4	1	1	4	5	5	5	4	4	4	4	4	3	4	3	4	2	NA
Paganini	de	Physical Activity	3.5	3.5	1	1	3	4	4	4	3	4	4	3	4.5	1.5	4	3	4	1	NA
Paganini	de	Physical Activity	1.5	1.5	2	2.5	3	3	3	3	2.5	3	3	2.5	1.5	1	1.5	1.5	1.5	2	NA
Paganini	de	Physical Activity	2.5	2.5	3	2.5	3.5	4	3	3	2	2.5	4	3	3.5	3	2.5	2.5	1	2	NA
Paganini	de	Physical Activity	2.5	2.5	1	1	3.5	3.5	3.5	3.5	2	2.5	3	2	4	3	3.5	3	1.5	2	NA
Paganini	de	Physical Activity	3.5	4	3	4	3.5	3.5	3.5	3.5	3	3	4	3	4	3	3	3.5	3	3	NA
Paganini	de	Physical Activity	5	4.5	4.5	2	4	5	3	4	4	3.5	4	3.5	4.5	1.5	4	4	4.5	1	NA
Paganini	de	Physical Activity	3.5	3.5	1	1	3	4	4	4	3.5	4	4	3	3	1.5	3	4	4	1	NA
Paganini	de	Physical Activity	4	4	4.5	2	4.5	4.5	5	5	4	4	5	4	4.5	3	4	4	4.5	2	NA
Paganini	de	Physical Activity	3.5	3.5	3.5	3	4	4	3.5	3	3	4	3	3	3	1.5	4	3	4	1	NA
Paganini	de	Physical Activity	3.5	3.5	3	2	3	4	3.5	3	3	3	4	3	4	3	4	4	3	1	NA
Paganini	de	Physical Activity	3	3	3	4	3	4	4	4	4	4	3	3	4	3	NA	NA	3.5	1	NA
Paganini	de	Physical Activity	1.5	1.5	2.5	2	3	3	3.5	3	2	3	3	2.5	1	1	1.5	1	1.5	2	NA
Paganini	de	Physical Activity	2.5	2.5	1	1	3	3.5	3.5	3	2.5	2.5	2	2	3.5	3	3.5	3.5	2.5	2	NA
Paganini	de	Physical Activity	2	2	1.5	1	3.5	5	5	4.5	4.5	4	3.5	2	4.5	3.5	4	4	4.5	1	NA
Paganini	de	Physical Activity	2	2	2.5	1.5	4	5	5	5	4.5	4	4	2.5	4	3.5	4	4	3	1	NA
Paganini	de	Physical Activity	2	2	2.5	1.5	4	5	5	5	4.5	4	4	2.5	4	3.5	4	4	3	1	NA
Paganini	de	Physical Activity	4	4	4	3.5	4	5	5	5	4.5	4.5	4.5	4	4.5	4	4	3.5	4.5	1	NA
Paganini	de	Physical Activity	4.5	4.5	4.5	3.5	4.5	5	5	5	4.5	4.5	5	4.5	4.5	4.5	4	3.5	5	1	NA
Paganini	de	Physical Activity	3	3.5	4	3.5	4.5	5	5	5	5	5	5	4	4.5	4.5	4	4	4.5	1	NA
Paganini	de	Physical Activity	2	2	1.5	2	2.5	5	5	4.5	4	3.5	3	3	4	3.5	3.5	3	4	1	NA
Paganini	de	Physical Activity	1.5	2	2.5	2.5	2.5	4.5	4	4	4.5	3	3.5	2	3.5	3.5	4	2.5	4	1	NA
Paganini	de	Physical Activity	2.5	2.5	3	2.5	4	5	5	5	4.5	4.5	4.5	3.5	4	4	5	4.5	4.5	1	NA
Paganini	de	Physical Activity	2.5	3	1.5	2	3.5	5	4	4.5	4.5	4	4	3	4	3	4	3.5	4.5	1	NA
Paganini	de	Physical Activity	2.5	2.5	2	2	3.5	5	5	5	5	5	4.5	4	4	4	4	4	4	1	NA
Paganini	de	Physical Activity	5	5	5	4.5	4.5	4	5	5	4.5	5	5	5	5	4	4.5	4.5	5	1	NA
Paganini	de	Physical Activity	2	2.5	2.5	2	3.5	5	5	4.5	4.5	4	3.5	2.5	4	3.5	4.5	3	4.5	1	NA
Paganini	de	Physical Activity	2.5	2.5	2	2	3.5	5	5	5	5	5	4.5	4	4	4	4	4	4	1	NA
Paganini	de	Physical Activity	3.5	3.5	3	2.5	5	5	5	5	4.5	5	4.5	4	5	4	5	4.5	4.5	1	NA
Paganini	de	Physical Activity	1	1	2	2	2	5	4	4	5	3	4	1	4	4	5	3	4	1	NA
Paganini	de	Physical Activity	2	2	2	2	5	3	5	5	4	4	4	2	4	4	4	4	4	1	NA
Paganini	de	Physical Activity	2.5	2.5	2.5	2.5	3.5	4.5	4.5	4.5	4	3.5	3.5	2.5	4	3.5	3.5	2.5	4.5	1	0.5
Paganini	de	Physical Activity	3	3.5	3.5	3.5	4.5	5	4.5	4.5	4.5	4	4	3.5	4.5	4	5	4.5	4.5	1	NA
Paganini	de	Physical Activity	2	2	1.5	1.5	4	4	4.5	4	4.5	4	3	2	3.5	3	3	3	4.5	1	NA
Paganini	de	Physical Activity	4.5	4.5	2	1.5	4.5	5	5	5	5	4.5	5	4	4.5	3.5	4	3	4.5	1	NA
Paganini	de	Physical Activity	3	3	3	1.5	4.5	5	5	5	4.5	4.5	4.5	3.5	4.5	3.5	4	4	4.5	1	NA
Paganini	de	Physical Activity	4	4	4.5	4	4	4.5	4.5	4.5	4.5	4.5	4	4.5	4.5	3.5	4.5	4	4.5	1	NA
Paganini	de	Physical Activity	2.5	3	3	2.5	3	5	4	5	4.5	4	3	3	4	3.5	4	3	4	1	NA
Paganini	de	Physical Activity	2.5	3.5	3	3.5	4.5	5	5	5	4.5	4	4	3.5	4.5	4	4.5	4	5	1	NA
Paganini	de	Physical Activity	2	2	1.5	1.5	4	3.5	4.5	4	4.5	3.5	3	2	3.5	3	2.5	2.5	5	1	NA
Paganini	de	Physical Activity	2.5	2.5	2	1.5	4.5	5	5	4.5	4.5	4	2.5	2.5	4	3	3.5	3	2.5	1	NA
Paganini	de	Physical Activity	5	5	4	3.5	5	5	5	5	5	5	4.5	4.5	5	5	4.5	4	5	1	NA
Paganini	de	Physical Activity	4	4	2.5	3.5	4	5	5	5	5	4.5	4.5	4	5	5	5	4.5	5	1	NA
Paganini	de	Physical Activity	3	3	3	2.5	4.5	5	5	4.5	4	5	5	3.5	4.5	4.5	4	3	4.5	1	NA
Paganini	de	Physical Activity	2	2	3.5	3.5	4	5	5	5	5	5	5	4.5	4.5	4	4.5	4	2.5	1	NA
Paganini	de	Physical Activity	3.5	3.5	3	3	4.5	5	5	5	4.5	4.5	4.5	3.5	4	4	4	4	4	1	NA
Paganini	de	Physical Activity	3.5	3.5	3	2.5	4	5	4.5	4.5	4.5	4	4.5	4	4.5	3	4	3.5	4.5	1	NA
Paganini	de	Physical Activity	4	4	3.5	3	4	5	5	5	5	5	5	4	4.5	4	4.5	4	5	1	NA
Paganini	de	Physical Activity	3.5	4	2.5	4.5	4.5	5	5	5	4	4.5	4.5	4	3.5	4.5	4.5	4.5	4.5	1	NA
Paganini	de	Physical Activity	4	4	3.5	3	5	4.5	4.5	4.5	5	5	4	4	5	5	5	4	4.5	1	NA
Paganini	de	Physical Activity	3	3	3	3.5	4.5	4.5	4	4	3.5	4.5	3.5	3.5	3.5	3	4.5	4.5	3.5	1	NA
Paganini	de	Physical Activity	2.5	3	3.5	3	4.5	5	4.5	5	4.5	4.5	3.5	2.5	4.5	4	5	4.5	5	1	NA
Paganini	de	Physical Activity	3	3	4.5	3.5	4	5	5	5	5	5	5	4	4	4.5	3.5	3	4.5	1	NA
Paganini	de	Physical Activity	4	4	3	3.5	4.5	5	5	5	5	4.5	4.5	4	5	4	4	3.5	4.5	1	NA
Paganini	de	Physical Activity	3	3	3.5	3	4.5	5	4	4.5	4.5	4	3	2.5	4	5	5	4.5	5	1	NA
Paganini	de	Physical Activity	4	4	3	3.5	4.5	5	4.5	4.5	4	4	4.5	4.5	4	4.5	4	3.5	4.5	1	NA
Paganini	de	Physical Activity	2.5	2.5	3	3.5	4.5	5	5	5	4.5	4	3.5	3.5	4.5	4	4.5	4	4.5	1	NA
Paganini	de	Physical Activity	2.5	2.5	3	2	3.5	5	3.5	4.5	5	4	3.5	2.5	4.5	3.5	4	3.5	4	1	NA
Paganini	de	Physical Activity	2.5	2.5	1.5	1	4.5	5	5	5	5	4	3	1.5	4.5	3	4	3	4	1	NA
Paganini	de	Physical Activity	1.5	1.5	2	2	2.5	4	4.5	4.5	4	3	3.5	1.5	4	3.5	4	3	4	1	NA
Paganini	de	Physical Activity	4	4	3.5	4	4	5	5	5	4.5	4.5	4.5	4.5	4.5	4	4	4	5	1	NA
Paganini	de	Physical Activity	2	2	3	2.5	4.5	5	5	5	4.5	4	3.5	2	4.5	4	4	3.5	1	1	NA
Paganini	de	Physical Activity	2	2	3	2.5	4.5	5	5	5	4.5	4	3.5	2	4.5	4	3.5	3	1	1	NA
Paganini	de	Physical Activity	2	2	2	2.5	2.5	5	5	5	4.5	4	3	2.5	4	3.5	4	3.5	3.5	1	NA
Paganini	de	Physical Activity	2	2	3	2.5	4.5	5	5	5	4.5	4	3.5	2	4.5	4	3.5	3	1	1	NA
Paganini	de	Physical Activity	3	3.5	4	3	4	5	3.5	4	4.5	4.5	4.5	3	4.5	5	4.5	4.5	5	1	NA
Paganini	de	Physical Activity	4.5	4.5	4	3	4.5	5	5	4.5	4.5	5	5	5	4.5	4.5	5	4	5	1	NA
Paganini	de	Physical Activity	2.5	2.5	3.5	3	4.5	5	5	5	4.5	4	3.5	3	4.5	4	3.5	3.5	3	1	NA
Paganini	de	Physical Activity	2.5	2.5	4	4	5	4.5	4.5	4.5	4.5	4	4	2	4	3.5	3	3	2	1	NA
Paganini	de	Physical Activity	3	3	4	3	5	5	5	5	5	4	4	3	5	4	4	4	4	1	NA
Paganini	de	Physical Activity	1.5	1.5	2	2.5	2	4	4	4	4	3	3	1	4	3.5	4	2.5	3.5	1	0.5
Paganini	de	Physical Activity	2.5	3	1	1.5	4	5	5	5	4.5	4.5	3.5	2.5	4	3	4	3.5	4.5	1	NA
Paganini	de	Physical Activity	1.5	1.5	3	2.5	3.5	4.5	3.5	4.5	4.5	4.5	3	2	4.5	4	3.5	3	3.5	1	NA
Paganini	de	Physical Activity	3.5	4	4	4	5	5	5	4.5	4.5	4.5	5	3.5	5	4.5	4	3.5	3.5	1	NA
Paganini	de	Physical Activity	4	4.5	3.5	4	4	5	4.5	4.5	4.5	4.5	4.5	4.5	4.5	4.5	4	3.5	5	1	NA
Paganini	de	Physical Activity	2.5	2.5	3	3	4.5	4	3.5	5	3.5	4.5	4.5	3.5	4	4.5	3.5	3	3.5	1	NA
Paganini	de	Physical Activity	3	3	2.5	3	4	3.5	4	4	3.5	4.5	4.5	4	4	4.5	3.5	2.5	4.5	1	NA
Paganini	de	Physical Activity	4.5	4	4	4	3.5	5	5	4.5	5	5	4.5	4.5	4.5	4.5	4	4	5	1	NA
Paganini	de	Physical Activity	1.5	1.5	2.5	2	3.5	5	5	5	5	4	3.5	2	4.5	5	3.5	2.5	4	1	NA
Paganini	de	Physical Activity	1.5	2	3.5	3	4.5	5	5	5	4.5	3.5	3	2.5	3.5	3.5	1.5	2	3.5	1	NA
Paganini	de	Physical Activity	1.5	1.5	2	2.5	3.5	5	5	4.5	5	4	3	1	4	3.5	4	3.5	4	1	NA
Paganini	de	Physical Activity	2	2	3	2.5	4.5	5	5	5	4.5	4	3.5	2	4.5	4	3.5	3	1	1	NA
Paganini	de	Physical Activity	2.5	2.5	4	3.5	3.5	5	4.5	4.5	4.5	4.5	4.5	2.5	4	4	4	4	4	1	NA
Paganini	de	Physical Activity	2.5	3	2.5	2.5	3.5	5	5	5	5	4.5	3	2.5	4	3.5	4	3.5	4	1	NA
Paganini	de	Physical Activity	3	3.5	4.5	3.5	4.5	5	4.5	5	5	4.5	4.5	3.5	4.5	4	4	4	4	1	NA
Paganini	de	Physical Activity	5	5	4.5	4.5	5	5	5	5	4.5	5	5	5	4.5	4.5	5	4.5	5	1	NA
Paganini	de	Physical Activity	1.5	1	2	2.5	3	5	5	4.5	5	4	3	1	4	3.5	4	3	4	1	NA
Paganini	de	Physical Activity	1.5	1.5	2.5	2.5	3.5	5	4.5	4.5	4.5	4	3.5	1.5	4	4	4	3	3.5	1	NA
Paganini	de	Physical Activity	1.5	1.5	2.5	2.5	3.5	5	4.5	4.5	4.5	4	3.5	1.5	4	4	4	3	3.5	1	NA
Paganini	de	Physical Activity	1.5	1.5	2.5	2	3.5	5	4.5	4	4.5	4	3	1.5	4	3.5	3.5	3	3.5	1	NA
Paganini	de	Physical Activity	2.5	2.5	3.5	3.5	4	4.5	4.5	5	4.5	3.5	2.5	1.5	4	3.5	4.5	4	4	1	NA
Paganini	de	Physical Activity	2	2	2	2.5	3.5	5	4.5	4	4.5	4	3.5	1.5	4	3.5	4	3	4	1	NA
Paganini	de	Physical Activity	4	4.5	4	4	4.5	5	5	4.5	4.5	4.5	5	4.5	4.5	5	4.5	4	4.5	1	0.5
Paganini	de	Physical Activity	4	4.5	3.5	2.5	4.5	5	5	5	4.5	4.5	5	4.5	5	4	4.5	4.5	4.5	1	NA
Paganini	de	Physical Activity	2.5	2.5	2.5	2.5	4.5	5	4.5	5	4.5	4	4	3	4	3	4	3.5	4	1	NA
Paganini	de	Physical Activity	2	2.5	3.5	4	4	5	5	5	4.5	4.5	4.5	2.5	4	4	4	4	4	1	NA
Paganini	de	Physical Activity	3.5	3.5	3	4	4.5	5	5	5	4.5	5	4.5	3.5	4.5	4	3	3	4.5	1	NA
Paganini	de	Physical Activity	3	3	3.5	2.5	4	5	5	5	4.5	4.5	4	3.5	4	3.5	3.5	3.5	4	1	NA
Paganini	de	Physical Activity	4	3.5	1.5	1.5	3.5	5	5	5	5	4.5	4.5	4.5	4.5	3.5	4.5	4	4	1	NA
Paganini	de	Physical Activity	2.5	2.5	2.5	2	3.5	5	5	4.5	4	4	4	3	4	3.5	4	4	3.5	1	NA
Paganini	de	Physical Activity	4.5	4.5	3.5	3.5	5	4.5	4.5	4.5	4.5	4.5	4.5	4.5	4.5	4.5	4.5	4	4.5	1	2.5
Paganini	de	Physical Activity	4	4	3	3	4.5	5	5	5	4	4.5	4.5	3.5	4.5	4.5	4.5	4	4.5	1	2.5
Paganini	de	Physical Activity	4.5	4.5	4	4.5	5	5	5	5	4.5	5	5	5	4	4	4.5	4	5	1	NA
Paganini	de	Physical Activity	4.5	4.5	4	3.5	4.5	4.5	4.5	4.5	4.5	4.5	4.5	4.5	4.5	4.5	4.5	4	4.5	1	NA
Paganini	de	Physical Activity	3.5	3.5	2.5	3	4.5	4	4	4	4.5	4.5	3	3	4.5	4.5	4.5	4	4	1	NA
Paganini	de	Physical Activity	3.5	4.5	2.5	1.5	4.5	4.5	4	4.5	4.5	4	4	3.5	4.5	3.5	4.5	4	4.5	1	NA
Paganini	de	Physical Activity	4	4.5	3	4	5	5	5	5	4.5	4.5	4.5	4.5	5	4	4	4	5	1	NA
Paganini	de	Physical Activity	1.5	1.5	3.5	2.5	5	5	5	5	5	3.5	3.5	2	5	NA	NA	NA	2	1	NA
Paganini	de	Physical Activity	2	2	2	2	4	4.5	3	3	4.5	2.5	3	1.5	4	3	3	3	3.5	1	NA
Paganini	de	Physical Activity	3	3.5	3.5	2.5	5	5	5	5	4.5	4.5	4.5	3	4	4	4	4	4	1	NA
Paganini	de	Physical Activity	1.5	2	1.5	1.5	4	4.5	4.5	4.5	4.5	4	3.5	3	4.5	3.5	4.5	4	4	1	NA
Paganini	de	Physical Activity	2	2.5	1	1.5	3	4.5	4.5	4	4.5	4.5	4.5	1.5	3.5	2.5	3.5	3.5	3.5	1	NA
Paganini	de	Physical Activity	3	2.5	4	3.5	3.5	4.5	4.5	4.5	4.5	4	4	2.5	4.5	4.5	4.5	4	4	1	NA
Paganini	de	Physical Activity	3	4	3.5	3	4	5	5	5	4.5	4.5	4	3	4.5	3.5	4.5	4	4	1	NA
Paganini	de	Physical Activity	5	5	4	3.5	5	5	5	5	5	5	5	5	5	5	5	4.5	5	1	NA
Paganini	de	Physical Activity	2.5	2.5	1.5	1.5	4	4.5	3.5	3.5	4.5	4	3.5	2.5	4	2	3	3.5	4	1	NA
Paganini	de	Physical Activity	2.5	2.5	3	2.5	4.5	5	5	5	4.5	4.5	4.5	3	4.5	4	4	4	3.5	1	NA
Paganini	de	Physical Activity	4.5	5	3.5	3.5	5	5	5	4.5	4.5	4.5	4	4	4.5	4.5	4.5	4	4.5	1	NA
Paganini	de	Physical Activity	2	2	1	1	4	5	4.5	4.5	4.5	4	3	1	4	NA	4	2.5	3.5	1	NA
Paganini	de	Physical Activity	3.5	4	4.5	4	5	5	5	5	4.5	4	4	2.5	4.5	4.5	3.5	4	3.5	1	NA
Paganini	de	Physical Activity	2.5	3	3	1.5	3	4.5	4	4	4.5	3.5	3	2.5	4	3	4.5	4	4	1	NA
Paganini	de	Physical Activity	3.5	3.5	3.5	4	4	4.5	3.5	3.5	4.5	4	3.5	2.5	4.5	4.5	4.5	4	3.5	1	NA
Paganini	de	Physical Activity	4.5	4.5	4.5	4	5	5	5	5	4.5	5	5	5	4.5	4.5	4.5	4	4.5	1	NA
Paganini	de	Physical Activity	3.5	4	3	3	3.5	5	4.5	4.5	4.5	4	4.5	4	4	4.5	4.5	4	4.5	1	NA
Paganini	de	Physical Activity	4	4	3	3	4	5	5	5	4.5	5	5	3	4	4	4.5	4.5	4.5	1	NA
Paganini	de	Physical Activity	3.5	3.5	3.5	3.5	4	5	5	5	4.5	4.5	4	4	4.5	4.5	4.5	4	4.5	1	NA
Paganini	de	Physical Activity	4	4	4	2.5	4.5	5	5	5	4.5	4.5	4.5	4.5	4.5	4.5	4.5	4	4.5	1	NA
Paganini	de	Physical Activity	4	4	4	3.5	4.5	4.5	4.5	4.5	4.5	4.5	4.5	4.5	4.5	4.5	4.5	4	4.5	1	NA
Paganini	de	Physical Activity	4	4	4	3	4.5	4.5	4.5	4.5	4.5	4.5	4.5	4	4.5	4	4	4	4	1	NA
Paganini	de	Physical Activity	1	1	1	1	3	5	5	5	5	2.5	2.5	1	3	1	2	2	3	1	NA
Paganini	de	Physical Activity	2	2.5	3.5	3.5	4	5	5	5	4.5	4	3.5	1.5	4	3	4	2.5	3	1	NA
Paganini	de	Physical Activity	2.5	3.5	4	3	5	5	5	5	5	5	5	4	5	2.5	4.5	4.5	4	1	NA
Paganini	de	Physical Activity	2	2	2.5	2.5	3	4	4	4	4.5	4	3	2.5	4	4	4	4	3.5	1	NA
Paganini	de	Physical Activity	2.5	2.5	2.5	2.5	3.5	5	4.5	4.5	4.5	3.5	4	3	4.5	3.5	4.5	4	4	1	NA
Paganini	de	Physical Activity	3.5	3.5	3.5	2.5	3.5	4.5	3.5	4	4.5	4	4	3.5	4.5	4.5	4.5	4	4.5	1	NA
Paganini	de	Physical Activity	4	4	3.5	3.5	4.5	5	5	5	4.5	4.5	4	4.5	4.5	4.5	4	4	4.5	1	NA
Paganini	de	Physical Activity	4.5	4.5	4.5	4	4.5	4.5	4	4.5	4.5	4.5	4.5	4.5	4.5	4.5	4.5	4	5	1	NA
Paganini	de	Physical Activity	3.5	3.5	2.5	2.5	4	5	4	5	4.5	4.5	5	5	4.5	2	3.5	3.5	5	1.5	NA
Paganini	de	Physical Activity	4	4	3.5	3.5	4.5	5	5	5	4.5	5	4.5	3.5	4.5	1.5	4	4	4.5	1	NA
Paganini	de	Physical Activity	1.5	1.5	3	2.5	4.5	5	5	5	5	4.5	4	1.5	4.5	2	3	3	4	1	NA
Paganini	de	Physical Activity	2	2	3.5	3	2	5	4	4.5	4	4	2.5	2	4.5	4.5	4	4	3.5	1	NA
Paganini	de	Physical Activity	4	4	4.5	4	4	5	5	5	4.5	4.5	5	4	4.5	4.5	4.5	4	4.5	1	NA
Paganini	de	Physical Activity	1.5	2	3.5	2.5	4.5	4.5	4.5	4.5	4.5	4	3	2	4	3.5	3.5	3.5	1.5	1	NA
Paganini	de	Physical Activity	3	3	1.5	2.5	3.5	4.5	4.5	4.5	4.5	4	4	3	4.5	4.5	4.5	4	4.5	1	NA
Paganini	de	Physical Activity	3.5	3.5	3	3	4.5	4.5	4.5	4.5	4.5	4.5	4	4.5	4.5	4.5	4	3.5	4.5	1	NA
Paganini	de	Physical Activity	3	3	4	3	3.5	4.5	4.5	4	4.5	4.5	4.5	3	4.5	4	4	4	4	1	NA
Paganini	de	Physical Activity	3	3.5	3.5	3.5	4	4.5	4	4.5	4.5	4	4.5	3.5	4.5	4	4	4	4	1	NA
Paganini	de	Physical Activity	5	5	5	5	5	5	5	5	5	5	5	5	4.5	5	4.5	4.5	4.5	1	NA
Paganini	de	Physical Activity	1.5	1.5	1	1	3	5	5	4.5	5	4	3	1.5	3.5	0.5	4	3.5	3.5	1	NA
Paganini	de	Physical Activity	3.5	3.5	2.5	2.5	4.5	5	4.5	4.5	4.5	4	4	3.5	4.5	4	4	4	4	1	NA
Paganini	de	Physical Activity	3.5	3	3.5	3.5	4	4.5	4	4	4.5	4	3.5	3	4.5	4	3.5	3.5	4	1	NA
Paganini	de	Physical Activity	3	3	3	3.5	4	4	4.5	4.5	4.5	3.5	3	3.5	4.5	4.5	4.5	4	4.5	1	NA
Paganini	de	Physical Activity	2	2	3.5	3	3.5	5	5	5	4.5	4.5	4	2.5	3.5	4.5	3	3	3.5	1	NA
Paganini	de	Physical Activity	3	3	3.5	3.5	4	4.5	4	4.5	4.5	4.5	4.5	4	4	4	4	4	3.5	1	NA
Paganini	de	Physical Activity	3	3	3.5	3.5	4.5	5	5	5	4.5	5	4.5	3	4.5	4.5	4	4	3.5	1	NA
Paganini	de	Physical Activity	3	2.5	3.5	3	3.5	4.5	4	4.5	4.5	4.5	4.5	3.5	4	4	4	3.5	4.5	1	NA
Paganini	de	Physical Activity	4.5	4.5	4	3.5	4.5	4	4.5	4.5	4	4.5	4	4	4.5	4.5	4.5	4	4	1	NA
Paganini	de	Physical Activity	3.5	3	3.5	3	4	4.5	4.5	4	4.5	4.5	4	3.5	4.5	4	4	4	3.5	1	NA
Paganini	de	Physical Activity	2.5	2	2	2	3.5	4.5	4.5	4.5	4.5	4.5	4	3.5	4	4	4	4	3.5	1	NA
Paganini	de	Physical Activity	3.5	3.5	3	3	4	4.5	4.5	4	4.5	4.5	4.5	3.5	4.5	3	4.5	4	4.5	1	NA
Paganini	de	Physical Activity	3	3.5	3.5	3.5	3.5	4.5	4.5	4.5	4.5	4.5	4	3	4.5	3.5	4	4	4	1	NA
Paganini	de	Physical Activity	3.5	3.5	3.5	3.5	4.5	5	5	5	4.5	4	4.5	4	4.5	4.5	3.5	4	4.5	1	NA
Paganini	de	Physical Activity	4.5	4.5	4	3.5	5	4.5	5	5	4.5	5	5	5	5	5	4.5	4	5	1	NA
Paganini	de	Physical Activity	2	2	2.5	3	4	5	5	5	4.5	4	4	1.5	4.5	4	4	4	4	1	NA
Paganini	de	Physical Activity	2	2	2	2	3.5	4.5	4.5	4.5	4.5	4.5	3	3	4	4	4	4	3.5	1	NA
Paganini	de	Physical Activity	3.5	3.5	3.5	3.5	4	5	4.5	4.5	4.5	4.5	4.5	3.5	4.5	4	4	4	4	1	NA
Terhorst	en	Depression	3	3	3	3	4	3	3	3	3	3.5	3.5	3.5	4	2	2	3	3.5	3	NA
Terhorst	en	Depression	3	4	3	3	4	3.5	3.5	3	3.5	3.5	3.5	3	4	1	2.5	2.5	4	3	NA
Terhorst	en	Depression	4	4	3.5	3	5	3	4	3	3	3	3	3	5	4.5	4.5	4	4	3	NA
Terhorst	en	Depression	3	3	3	1	2	4	4	4	4	3.5	3.5	3.5	4	1	1	1	NA	2	NA
Terhorst	en	Depression	3	3	3	3	3	3.5	4	4	4	3	3	3	3.5	2.5	3	3	NA	3	NA
Terhorst	en	Depression	3	3	2	2	3	3	3	3	3	3	3	3	4	1	1	2	NA	3	NA
Terhorst	en	Depression	3	3	4	4	3	4	3	4	4	3	3	3	4	3	3	2.5	3	3	NA
Terhorst	en	Depression	3	3	4	4	3	2.5	3	3	3	4	4	4	3.5	3.5	3	2	3.5	3	NA
Terhorst	en	Depression	3	3	1	1.5	5	3	3	3	3	3	3	3	3	4	3	3	NA	3	NA
Terhorst	en	Depression	3	3	4	3.5	3	3	4	4	3	4	4	4	4	2	2	3	NA	3	NA
Terhorst	en	Depression	3	3	2.5	2	4.5	3	3.5	3	3	3	3.5	3	4	4	3	2.5	NA	3	NA
Terhorst	en	Depression	3	3	1	1.5	3.5	3	3	3.5	3.5	3	3	2.5	4	2.5	2.5	2	NA	3	NA
Terhorst	en	Depression	3	3	2	2.5	4.5	2.5	3.5	2.5	3	3.5	3	3	3	2	3.5	2	NA	3	NA
Terhorst	en	Depression	1	1	1.5	2	2.5	3	3	3	2.5	2	3	2.5	2	2	2	1	NA	3	NA
Terhorst	en	Depression	3	3	1.5	3	2	2	2	3	3	3	3	3	1	2.5	4.5	1	NA	3	NA
Terhorst	en	Depression	3	3	3	3	5	3	3	3	3	3	3	3	4	4	3.5	2.5	3	3	NA
Terhorst	en	Depression	3	3	1	3	4	2	3	2	3	2	3	3	5	4.5	3	3	NA	3	NA
Terhorst	en	Depression	3	2.5	1.5	1.5	3	3	2.5	2.5	3	3	2.5	2.5	3	2.5	2	2.5	NA	3	NA
Terhorst	en	Depression	4	4	4	4	5	2.5	4	4	4	3.5	4	3	5	5	5	4	4	3	NA
Terhorst	en	Depression	4	4	3	3.5	3	4	3	3	3.5	3	3	3	4	2	2	2	4	3	NA
Terhorst	en	Depression	4	4	3.5	4	5	4	3	4	4	4	4	4	5	4	4	4	4	3	NA
Terhorst	en	Depression	3	3	3.5	3	3.5	2.5	3	3	3	2.5	3.5	3.5	3.5	2	3	2.5	4	3	NA
Terhorst	en	Depression	3	3	3	3	3.5	2.5	3	3	3	2.5	3.5	3.5	3.5	2	3	2.5	4	3	NA
Terhorst	en	Depression	3	3	3	2	3	3	3	3	3	3	3	3	4	2	3	2	NA	3	NA
Terhorst	en	Depression	2	2	2	1	2	3.5	4	4	4	3	2	2	3	2	NA	NA	NA	3	NA
Terhorst	en	Depression	3	2.5	3.5	3.5	4	3	2.5	2.5	2.5	2.5	3	2.5	3.5	3.5	3.5	3.5	3	3	NA
Terhorst	en	Depression	3	3	1	1	4	3	3	2	3	3	3	3	4	3	3	3	NA	3	NA
Terhorst	en	Depression	3	3	2	2.5	1.5	2.5	2	2.5	2.5	2	2.5	2	3	1.5	2	2	1	3	NA
Terhorst	en	Depression	3	3.5	1.5	2	4.5	3	3	3	3	2.5	3	3	4	2	3.5	2.5	2.5	3	NA
Terhorst	en	Depression	3	3	1	1	2	3	2	2.5	3	2.5	2.5	2	3	1	2	1.5	1.5	3	NA
Terhorst	en	Depression	2	2	2	1.5	2.5	2.5	3	2.5	3	2	2	2	3.5	1	2	2	NA	3	NA
Terhorst	en	Depression	3	3	1	1	5	3	4	3	3	3	3	3	5	NA	4	3	NA	3	NA
Terhorst	en	Depression	3	4	5	4	5	4	5	4	5	5	5	4.5	5	5	4	4	4	3	NA
Terhorst	en	Depression	3	3	1	1.5	1	2.5	3	2	3	2	2	1.5	2	1	NA	NA	NA	3	NA
Terhorst	en	Depression	3	3	2	1.5	3.5	2.5	3	2.5	2.5	2	2	2.5	4	1.5	2.5	2	NA	3	NA
Terhorst	en	Depression	3	3	2.5	2	4	2.5	3	3	3	2	2.5	2.5	4.5	2	2.5	2	NA	3	NA
Terhorst	en	Depression	3	3	2	3	4	3	3	3	3.5	2.5	3	2.5	4.5	1	4	4	NA	4	2
Terhorst	en	Depression	3	3	4	3	2	3	3	3	3	4	4	4	4	3	3	2	4	3	NA
Machado	en	back pain	1	1	1	1	2	1	1	1	2	2	2	2	4	1	3	2	2	2	NA
Machado	en	back pain	1	1	1	1	2	3	3	3	4	2	1	1	4	2	2	2	3	1	NA
Machado	en	back pain	1	1	1	1	2	2	3	2	3	2	1	1	4	2	2	2	3	1	NA
Machado	en	back pain	1	1	1	1	2	3	3	3	4	2	1	1	4	2	2	2	3	1	NA
Machado	en	back pain	1	1	1	1	2	3	3	3	4	2	1	1	3	2	2	2	3	1	NA
Machado	en	back pain	1	1	1	1	2	3	3	3	4	2	1	1	4	2	2	2	3	1	NA
Machado	en	back pain	1	1	1	1	2	3	3	3	4	2	1	1	4	2	2	2	3	1	NA
Machado	en	back pain	1	2	1	2	2	3	3	3	5	2	3	2	4	2	3	3	3	2	NA
Machado	en	back pain	1	2	1	1	2	5	4	5	5	4	3	2	3	2	3	3	4	3	NA
Machado	en	back pain	2	2	1	2	2	5	4	4	4	3	3	2	5	2	4	3	4	2	NA
Machado	en	back pain	1	1	1	1	3	4	3	3	4	4	3	2	4	3	4	3	3	3	NA
Machado	en	back pain	1	1	1	2	2	3	3	3	5	1	2	1	5	2	2	1	3	2	NA
Machado	en	back pain	1	1	1	1	2	2	3	2	3	2	1	1	3	2	2	2	3	1	NA
Machado	en	back pain	1	1	1	1	2	2	3	3	4	2	2	2	2	2	3	2	3	1	NA
Machado	en	back pain	1	1	1	1	2	2	3	2	3	2	1	1	3	2	2	2	3	1	NA
Machado	en	back pain	1	1	1	1	2	2	3	3	4	2	2	2	2	2	3	2	3	1	NA
Machado	en	back pain	1	1	1	1	2	1	1	1	3	1	1	1	1	1	1	1	1	1	NA
Machado	en	back pain	1	1	1	1	2	3	4	3	4	1	1	1	3	1	2	2	NA	1	NA
Machado	en	back pain	2	2	2	2	2	4	4	4	4	3	3	3	4	2	2	2	3	2	NA
Machado	en	back pain	1	1	1	1	2	3	3	3	3	2	2	2	5	2	2	2	2	2	NA
Machado	en	back pain	2	2	1	1	2	4	3	4	5	4	4	4	4	2	2	2	3	2	NA
Machado	en	back pain	1	1	1	1	1	1	1	1	1	1	1	1	1	1	1	1	1	2	NA
Machado	en	back pain	1	3	1	2	2	5	4	4	5	4	3	3	4	3	4	3	4	2	NA
Machado	en	back pain	1	1	1	1	1	1	1	1	1	1	1	1	1	1	1	1	NA	1	NA
Machado	en	back pain	2	3	3	3	3	5	4	5	5	4	4	4	5	3	3	3	4	2	NA
Machado	en	back pain	1	1	1	1	3	4	3	3	4	2	3	3	5	3	3	2	4	2	NA
Machado	en	back pain	1	2	1	1	2	4	4	4	4	2	2	1	5	2	3	2	2	2	NA
Machado	en	back pain	1	1	1	1	2	2	3	3	4	2	2	1	5	2	2	2	2	2	NA
Machado	en	back pain	1	1	1	2	2	3	3	3	5	1	2	1	5	2	2	1	3	2	NA
Machado	en	back pain	1	1	1	2	2	3	3	3	5	1	2	1	5	2	2	1	3	2	NA
Machado	en	back pain	1	1	1	2	2	3	3	3	5	1	2	1	5	2	2	1	3	2	NA
Machado	en	back pain	1	1	1	1	2	3	4	4	4	2	2	2	3	2	2	2	2	2	NA
Machado	en	back pain	1	2	2	1	2	4	2	2	5	2	3	3	2	2	2	2	3	2	NA
Machado	en	back pain	1	2	2	2	2	4	2	2	5	2	3	3	2	2	2	2	3	2	NA
Machado	en	back pain	2	4	1	2	4	5	5	5	5	5	4	3	5	3	5	4	4	3	NA
Machado	en	back pain	1	2	1	2	2	4	3	4	5	4	3	2	5	2	3	2	4	2	NA
Machado	en	back pain	1	2	3	2	2	3	3	2	4	2	3	3	3	2	2	2	3	2	NA
Machado	en	back pain	1	2	1	2	2	3	3	1	5	3	3	2	4	2	2	3	3	2	NA
Machado	en	back pain	1	2	1	1	2	4	3	2	5	4	3	2	2	2	2	2	3	1	NA
Machado	en	back pain	2	3	3	3	4	4	4	4	4	4	4	4	4	3	2	4	4	3	NA
Machado	en	back pain	1	2	3	3	2	5	4	4	5	3	4	4	5	2	2	2	4	2	NA
Machado	en	back pain	1	1	1	1	2	4	4	1	5	4	3	3	4	2	2	1	4	2	NA
Machado	en	back pain	1	1	1	1	2	5	4	4	5	3	3	2	4	2	2	2	3	2	NA
Machado	en	back pain	1	1	2	2	2	4	4	4	5	4	2	1	4	2	2	2	NA	2	NA
Machado	en	back pain	1	2	1	1	2	2	4	2	4	4	2	2	4	2	2	2	2	2	NA
Machado	en	back pain	1	3	2	2	3	5	4	5	5	4	5	4	4	3	3	3	4	3	NA
Machado	en	back pain	1	1	1	1	2	3	3	3	4	3	3	2	2	2	2	2	2	2	NA
Machado	en	back pain	2	3	2	2	4	5	5	5	5	4	4	5	5	4	4	4	5	3	NA
Machado	en	back pain	1	2	1	1	2	4	4	4	5	4	4	4	4	3	2	2	4	2	2
Machado	en	back pain	1	1	2	2	2	2	1	2	3	3	2	2	3	2	2	2	3	1	NA
Machado	en	back pain	1	4	2	2	4	3	4	3	4	3	4	2	4	5	4	4	4	3	NA
Machado	en	back pain	1	2	1	2	3	5	3	4	5	2	2	2	3	2	4	3	3	3	NA
Machado	en	back pain	2	3	1	2	2	4	3	4	5	3	3	3	3	2	2	2	4	2	NA
Machado	en	back pain	1	1	1	2	2	2	4	3	4	3	2	2	3	2	2	2	3	2	NA
Machado	en	back pain	1	2	2	3	2	3	4	3	4	4	3	3	4	2	3	2	3	2	NA
Machado	en	back pain	2	3	4	4	3	5	4	5	5	4	5	4	5	2	3	3	4	3	NA
Machado	en	back pain	1	2	2	1	2	4	2	2	5	2	3	3	2	2	2	2	3	2	NA
Machado	en	back pain	1	3	2	2	3	4	4	4	4	4	4	4	4	3	3	3	4	3	NA
Schoeppe	en	diet	4	4.5	3.5	4	3	4	2	3	3.5	2.5	3.5	3.5	4.5	2	NA	NA	3.5	1	NA
Schoeppe	en	diet	5	4.5	4.5	3	4	4.5	3	3.5	4	4	3.5	4	4.5	4.5	NA	3.5	4.5	2.5	NA
Schoeppe	en	diet	4.5	4.5	3.5	3	3	4	4.5	4.5	5	3.5	2	3	4.5	4.5	4	5	4	1	NA
Schoeppe	en	diet	4	3.5	3	3	4	4	4	4	4	4	4	4	4	4	4	2	4	3	NA
Schoeppe	en	diet	4.5	4.5	4	4.5	4.5	5	4	4	4.5	5	4.5	4	4.5	4.5	4	4	4.5	3	3
Schoeppe	en	diet	4	4	3	1.5	3	4.5	5	5	5	5	5	4	3	NA	3.5	3	4.5	3	NA
Schoeppe	en	diet	4	4	2	3.5	3.5	4.5	2.5	2.5	2.5	4	4	3.5	3.5	NA	4	3.5	3.5	4	NA
Schoeppe	en	diet	2.5	3	2.5	3	2.5	4	3.5	3	4	2.5	2	2.5	3.5	NA	NA	NA	2	1	NA
Schoeppe	en	diet	4.5	4.5	4.5	2.5	3.5	4.5	4.5	3.5	3.5	4.5	3.5	3.5	4.5	4.5	4.5	3.5	4.5	3	NA
Schoeppe	en	diet	2.5	2.5	4.5	3.5	4.5	4.5	3	3	4.5	3.5	3.5	3.5	4	3.5	2.5	NA	NA	2.5	NA
Schoeppe	en	diet	4.5	4.5	1.5	1.5	5	4.5	5	4.5	5	4.5	4.5	4	5	NA	4.5	4	4.5	3	NA
Schoeppe	en	diet	2.5	2	1.5	1.5	3	1	4.5	3	3	2	1.5	2.5	3	NA	NA	NA	4	2	NA
Schoeppe	en	diet	4	4	1	1.5	4.5	4.5	5	3.5	4	5	5	4	4.5	3.5	NA	NA	4	2.5	NA
Schoeppe	en	diet	2	2.5	1	1	3.5	4.5	5	4	4	2.5	3.5	2.5	4	NA	4	2.5	2.5	1.5	NA
Schoeppe	en	diet	2.5	3.5	1.5	1.5	3	3.5	3	3.5	3	2.5	3.5	2.5	4	NA	3.5	3.5	4	1.5	NA
Schoeppe	en	diet	4	4.5	3	2.5	3.5	4	3.5	4	4	4	3	3	4.5	4	4	3.5	4.5	3	NA
Schoeppe	en	diet	5	5	4.5	4	5	4.5	5	4.5	4.5	4.5	5	5	4.5	5	4.5	4.5	4.5	4.5	NA
Schoeppe	en	diet	3.5	3.5	4.5	3.5	4.5	1	4.5	4.5	4	4.5	4	3.5	4.5	4.5	3	1	4.5	3	NA
Schoeppe	en	diet	4	4	4.5	4.5	4.5	3.5	3.5	3.5	3.5	4	4	3.5	4.5	4.5	4.5	5	3	4	3
Schoeppe	en	diet	5	3	4.5	4.5	4.5	4	4.5	5	5	4	4.5	4.5	4.5	4.5	4.5	4.5	4.5	1	NA
Schoeppe	en	diet	3.5	3.5	2	2	4.5	3.5	3.5	3	4.5	3	4	4	4	NA	3	3	3.5	2.5	NA
Schoeppe	en	diet	4	4	3.5	3.5	4.5	4.5	5	5	5	5	4.5	4.5	5	3.5	4	3.5	4	3.5	NA
Schoeppe	en	diet	4.5	4.5	4.5	4.5	5	4.5	5	4.5	5	4.5	5	5	5	4.5	4.5	4.5	4.5	1	NA
Schoeppe	en	diet	4.5	4.5	3	2	5	3.5	4.5	4	4	3.5	4	4.5	4.5	3.5	4	2	4.5	3.5	NA
Schoeppe	en	diet	4.5	5	4	2.5	4.5	4	5	4.5	5	5	4.5	5	5	4.5	4.5	4	4.5	3.5	3.5
Schultchen	en	Mindfulness	2	3	1	1.5	4	4.5	4	4	4	3.5	3	2	5	1.5	3	3	NA	2	NA
Schultchen	en	Mindfulness	2	2	1	1.5	2	4	4	4	3.5	1.5	1.5	2	4	NA	2.5	3	NA	1	NA
Schultchen	en	Mindfulness	5	5	3.5	4.5	5	5	5	5	5	5	5	5	5	3.5	4	4	5	1	NA
Schultchen	en	Mindfulness	3.5	3.5	3	3	4	5	4.5	5	5	4	4	3.5	5	NA	NA	NA	4	1	NA
Schultchen	en	Mindfulness	4.5	4.5	4.5	3	4	5	4	4	4	4	3.5	3.5	5	3	4.5	4	4.5	1	NA
Schultchen	en	Mindfulness	5	4.5	4	5	5	5	3.5	4.5	5	4.5	5	4	5	3	4	4	4.5	1	NA
Schultchen	en	Mindfulness	4.5	4	3.5	3.5	4	5	5	5	5	4	5	4	5	3	4	3	4.5	1	NA
Schultchen	en	Mindfulness	4	4	4	3	4	5	4	4	4	4	4	3	5	3	4	4	4	1	NA
Schultchen	en	Mindfulness	3	3	3	3	3	5	3	4	4	4	4	3	3	2	3	2.5	3.5	1	NA
Schultchen	en	Mindfulness	3	3	3	2.5	4	5	4	4	4	4	3	2.5	5	3	4	3	3	1	NA
Schultchen	en	Mindfulness	4.5	4	4.5	3	5	5	5	5	5	5	5	4.5	4	3	4	4	4.5	1	NA
Schultchen	en	Mindfulness	4.5	4.5	4	4	5	5	5	5	5	5	5	4.5	5	3	4	3	4	1	NA
Schultchen	en	Mindfulness	4.5	4.5	4.5	3	5	4.5	4.5	4.5	5	4.5	4.5	4	5	3.5	5	4	4	1	NA
Schultchen	en	Mindfulness	4	4	3.5	2.5	4	5	4	4	4	3.5	3	3	4.5	3.5	4	4	3	1	NA
Schultchen	en	Mindfulness	4.5	4.5	4.5	4	5	5	4	4.5	4.5	4.5	5	5	5	3	3.5	3	4.5	1	NA
Schultchen	en	Mindfulness	4	4	1.5	2	4	4.5	4	4	4	4	3.5	3	5	NA	4	4	4.5	1	NA
Schultchen	en	Mindfulness	4	4	3	2	4.5	4.5	4	4.5	4.5	5	5	5	5	NA	4.5	4	4.5	1	NA
Schultchen	en	Mindfulness	3.5	4	1.5	3	5	4	4	4	3.5	4	3	3	4	NA	3.5	3	4	1	NA
Schultchen	en	Mindfulness	1	1.5	2.5	2	4	3.5	4	4	4	4	3.5	3	4	NA	NA	NA	NA	1	NA
Schultchen	en	Mindfulness	4	4	3	3.5	5	4	4	4	4	4	3.5	3.5	4	3.5	4	4	4	1	NA
Schultchen	en	Mindfulness	3.5	4	4	4	5	5	4	4	4	4	4	3.5	5	4	4	4.5	4	1.5	NA
Schultchen	en	Mindfulness	4	5	3.5	4	4	5	4.5	4	4	4	4	4	4.5	3.5	4	4	2.5	2	NA
Schultchen	en	Mindfulness	4	4	3.5	3.5	4.5	4	4	4	3.5	3.5	4	3.5	4	3	4	5	2	2.5	NA
Schultchen	en	Mindfulness	3.5	4	5	3.5	4.5	4	4	3.5	4.5	3.5	4	4	4.5	3	4	3.5	NA	1.5	NA
Schultchen	en	Mindfulness	2.5	2.5	2	1	4	4	5	4.5	4.5	4	3.5	2	4.5	3	NA	NA	NA	1	NA
Schultchen	en	Mindfulness	3	3	3	2.5	4	4	4	4	5	4	4.5	3	4.5	3	1.5	1.5	NA	1.5	NA
Schultchen	en	Mindfulness	4	4	3.5	3.5	4	4	4	4.5	4	4	4.5	4.5	4.5	3	3.5	3	NA	2.5	NA
Schultchen	en	Mindfulness	3.5	3.5	2	2	4	4.5	4	4.5	4.5	4	4	4	4.5	3	3.5	3	NA	1	NA
Schultchen	en	Mindfulness	3	3.5	1.5	1.5	4.5	4.5	4.5	4	4.5	4.5	3.5	2.5	4.5	1.5	2	2	NA	2	NA
Schultchen	en	Mindfulness	3.5	4	1.5	2.5	4.5	3.5	4.5	4	4.5	4.5	4	2.5	4.5	4	4.5	3.5	4.5	3.5	NA
Schultchen	en	Mindfulness	3.5	3.5	4	3.5	3.5	4	3.5	3.5	3.5	4	4	3.5	4.5	3	2	2	NA	1	NA
Schultchen	en	Mindfulness	4	3.5	3.5	3.5	4	4.5	4.5	4	5	4	4.5	4	4.5	3	4	4	NA	3	NA
Schultchen	en	Mindfulness	3.5	3.5	2	2	4	3.5	4.5	4	4.5	3.5	3.5	3	4.5	3	4	3.5	4	2	NA
Schultchen	en	Mindfulness	3.5	3.5	1.5	2	4.5	3.5	4.5	4	5	3.5	4	3.5	4.5	3	3.5	3.5	1.5	1.5	NA
Schultchen	en	Mindfulness	3	3	3	2.5	3	3.5	3.5	3.5	4	3.5	3.5	3.5	3.5	3	2	2	NA	1.5	NA
Schultchen	en	Mindfulness	3.5	4	4.5	4	4.5	4.5	5	4	4.5	4.5	4.5	4	4.5	3	NA	NA	2.5	2	NA
Schultchen	en	Mindfulness	2.5	3	3.5	3.5	4	4	4.5	3.5	4	4	4.5	3.5	4.5	NA	NA	NA	4	0.5	NA
Schultchen	en	Mindfulness	4	4	4.5	4	4.5	4	3.5	4	4.5	4.5	4.5	4.5	4.5	3	4	3.5	NA	2	NA
Schultchen	en	Mindfulness	4	4	3	3	4	4	3.5	4	4	3.5	3.5	3	4	3.5	4	4	4	2	NA
Schultchen	en	Mindfulness	4	4	4	3	4	4	4	4	4	4.5	5	4	4.5	3	4	4	NA	2	NA
Schultchen	en	Mindfulness	3	3	2	1	3	4	4	4	3.5	3.5	4	3	4	3	NA	NA	NA	NA	NA
Schultchen	en	Mindfulness	3	3.5	2	1.5	4	4	4	4	3.5	3.5	3.5	2	4	3	4	3.5	1.5	0.5	NA
Schultchen	en	Mindfulness	4	4	4	3	3	3	3	3	3	3	3	2	3	3	4	4	4	NA	NA
Schultchen	en	Mindfulness	4.5	4.5	4.5	4	4.5	5	4	4	4	4	4.5	4	5	4.5	4.5	4	4.5	2	NA
Schultchen	en	Mindfulness	3	3.5	4.5	3	3.5	3.5	4	4.5	4	4	4	2.5	4.5	3	NA	NA	NA	2	NA
Schultchen	en	Mindfulness	3	3.5	2	1.5	4	4	3.5	3.5	3.5	3.5	3	3	4	3	4	3	NA	2	NA
Schultchen	en	Mindfulness	3	3	3	3	4	4.5	4	3.5	3.5	2.5	3	3	4	3	1.5	1.5	NA	2	NA
Schultchen	en	Mindfulness	4	4	4.5	3.5	4	3	4.5	4	4	4.5	4	4.5	5	3.5	3.5	3	4.5	2	NA
Schultchen	en	Mindfulness	3	3.5	2.5	3	3.5	3	3	3.5	3.5	3.5	3	3	4.5	3	3	3	2	1.5	NA
Schultchen	en	Mindfulness	4.5	4	3.5	4	4.5	4	4	4	4	4.5	4	4	4.5	3.5	4	3.5	NA	3	2.5
Schultchen	en	Mindfulness	3	3.5	2	2	3	3.5	3.5	3.5	3.5	4	3.5	3.5	4.5	1	3.5	4	NA	1.5	NA
Schultchen	en	Mindfulness	3.5	4	2	2.5	3	4.5	3.5	4	4	4	4	3.5	4	3	3.5	3	NA	2	NA
Schultchen	en	Mindfulness	3.5	4	2.5	1.5	4	4	4	4.5	4	4	4	3.5	4	3	4	3.5	NA	2	NA
Schultchen	en	Mindfulness	3	3.5	2.5	2.5	3.5	4	4.5	4	4	4	3	3	4	3	3.5	2.5	NA	2	NA
Schultchen	en	Mindfulness	3.5	4	2	1.5	4	4	4.5	4	4	4.5	3.5	3.5	4	3	4	3.5	NA	2	NA
Schultchen	en	Mindfulness	3	3.5	3.5	2	3.5	3.5	3.5	3.5	3.5	2.5	3.5	3	4	3	NA	NA	NA	1.5	NA
Schultchen	en	Mindfulness	3	3.5	2.5	2	3	4	3.5	3.5	3.5	3	3	2	4	1.5	3.5	3.5	2	1.5	NA
Schultchen	en	Mindfulness	4	3.5	3	3	3.5	3.5	3.5	3.5	4	3	3.5	3.5	4.5	3	3.5	3	NA	1.5	NA
Schultchen	en	Mindfulness	3	3.5	3.5	2.5	4	4	4.5	4.5	4	3.5	3	2.5	4	3	3.5	3	NA	2	NA
Schultchen	en	Mindfulness	3.5	3	4	2	4	4	4	4	4	4.5	4	3.5	4.5	3	NA	NA	NA	2	NA
Schultchen	en	Mindfulness	3.5	4	3.5	1.5	3.5	3.5	4	4.5	4.5	4.5	4	3.5	4.5	3	3.5	3	NA	2	NA
Schultchen	en	Mindfulness	4	3.5	2	2.5	4	3	4	4	4.5	3.5	4.5	4.5	4	3	4	4	NA	2.5	1.5
Schultchen	en	Mindfulness	4.5	4	4	4.5	4.5	4.5	4	3.5	4.5	4.5	4	4.5	4.5	3	3.5	3.5	2.5	2	1.5
Schultchen	en	Mindfulness	3.5	3.5	3.5	2.5	3.5	3.5	3.5	3	3	3	3.5	3.5	4.5	3	3	3	NA	2	NA
Schultchen	en	Mindfulness	4	3.5	3	3.5	4	3.5	3.5	4	3.5	4	3.5	3	4	3	3.5	3.5	2	2	NA
Schultchen	en	Mindfulness	3.5	3.5	3.5	3	3.5	3	3.5	3	3.5	3.5	3	3	4.5	3	2	1.5	NA	2	NA
Schultchen	en	Mindfulness	4	4	3	3	4	3.5	4	4	4	3.5	4	4	4	1.5	NA	NA	4	2	NA
Schultchen	en	Mindfulness	1.5	2	2	1	1.5	4	4	4	3.5	3	2.5	2	3.5	NA	NA	NA	NA	2	NA
Schultchen	en	Mindfulness	4.5	4.5	4	4	4	4	3.5	4	4	4	4	4	4.5	3	4	4	NA	3	NA
Schultchen	en	Mindfulness	3	3.5	3	2	4	4	4.5	4	4.5	4	3	2.5	4	NA	4	3	NA	2	NA
Schultchen	en	Mindfulness	4	4	2.5	1.5	3.5	4	3.5	3.5	3.5	3.5	3.5	3	4	NA	3	3.5	NA	1.5	NA
Schultchen	en	Mindfulness	3.5	2.5	2.5	1	3.5	3.5	4	4	3.5	3.5	3.5	3	4	NA	1	1.5	NA	2	NA
Schultchen	en	Mindfulness	3	3	1.5	1	3	3.5	4.5	3.5	4	3.5	3	3	2.5	NA	NA	NA	NA	2	NA
Schultchen	en	Mindfulness	2.5	3	2.5	2	3.5	4.5	4.5	4.5	4	3	3	2.5	4	1.5	2	2.5	NA	2	NA
Schultchen	en	Mindfulness	3.5	4	3	1	3.5	4.5	4.5	4	4	3	4	3.5	4.5	NA	4	4	2	2	NA
Schultchen	en	Mindfulness	4.5	4	4	3.5	4	4	3.5	3.5	3.5	3	4	4	4.5	3.5	1.5	NA	NA	1.5	NA
Schultchen	en	Mindfulness	3	3	2	1	2	3.5	2.5	2	4	2	3	2.5	3.5	NA	NA	NA	1.5	1.5	NA
Schultchen	en	Mindfulness	2.5	2.5	2.5	2	3.5	4	4	4	4.5	3.5	3	2.5	4	NA	NA	NA	1.5	1	NA
Schultchen	en	Mindfulness	4	4	1.5	1.5	4	4	4	4	4.5	3.5	3.5	3	5	3	4	4.5	NA	2	NA
Schultchen	en	Mindfulness	3.5	3	2	1	3.5	3	3.5	3.5	4.5	3	4	3.5	4.5	NA	3	3.5	NA	2	NA
Schultchen	en	Mindfulness	4	4	3.5	3	4.5	4.5	4	4	4.5	4	4	4	4.5	3.5	NA	NA	NA	2.5	NA
Schultchen	en	Mindfulness	4	3.5	3	2	2.5	4	2.5	2.5	4	3	3.5	2.5	3.5	1	NA	NA	NA	2.5	NA
Schultchen	en	Mindfulness	3.5	3	3.5	2.5	3.5	4.5	4	4.5	4.5	4.5	4	4	4.5	1.5	4	4	2	2.5	NA
Schultchen	en	Mindfulness	5	5	4.5	4	4.5	4	3.5	4	4.5	4	4.5	4.5	4.5	4	3.5	3.5	4.5	3.5	NA
Schultchen	en	Mindfulness	4	4	4	3.5	4.5	3	3.5	3.5	4	4	4	4	4	3	2	1.5	2.5	2	NA
Schultchen	en	Mindfulness	3	3	1	1	4	4	5	5	5	4.5	3.5	3	4.5	NA	NA	NA	NA	2.5	NA
Schultchen	en	Mindfulness	2.5	2.5	2.5	2	3.5	4	3.5	3	3.5	3	3	2.5	4.5	NA	NA	NA	NA	3	NA
Schultchen	en	Mindfulness	4	4	3	3.5	4	4	4	3.5	4.5	3.5	4	3.5	4	1.5	4	4	NA	3	NA
Schultchen	en	Mindfulness	3.5	4	3.5	2	4	4	4	3	3.5	3.5	3	3.5	3.5	1.5	2	1.5	2	3	NA
Schultchen	en	Mindfulness	3.5	3.5	2.5	2.5	3.5	3	3	3	4	4	3	4	4	NA	3	4	3.5	3	NA
Schultchen	en	Mindfulness	4.5	4	3.5	3.5	4	4	4	4	4	4.5	4	4	4.5	2	2	2	2	2.5	NA
Schultchen	en	Mindfulness	3.5	3.5	2.5	2.5	4.5	4.5	4.5	4.5	4	3	4.5	3.5	4.5	3	NA	NA	NA	2.5	NA
Schultchen	en	Mindfulness	3	2.5	2.5	2.5	3.5	3.5	4.5	4.5	4.5	4	3	3	3.5	1	NA	NA	1.5	2	NA
Schultchen	en	Mindfulness	4.5	4.5	4.5	4	4.5	4	4.5	4.5	4	4	4.5	4	4.5	3.5	4	4	2	2.5	NA
Schultchen	en	Mindfulness	4	4.5	4	3	4	3	4.5	4	4	4	4	3.5	4.5	3.5	2	1.5	2	2.5	NA
Schultchen	en	Mindfulness	3.5	3.5	3	1.5	3.5	4	4	4	4.5	4.5	4	3.5	4	3	NA	NA	NA	2.5	NA
Schultchen	en	Mindfulness	4.5	5	4	3.5	4.5	4	3.5	4	4	4	4.5	4	4.5	3	4.5	4	2.5	3	NA
Schultchen	en	Mindfulness	3	2	2.5	2	3.5	4.5	4	3.5	4	3.5	4	3	4.5	1	NA	NA	NA	2	NA
Schultchen	en	Mindfulness	4	3	3	3	4	3.5	4	3.5	3.5	3.5	4.5	4	4.5	1.5	NA	NA	NA	2.5	NA
Schultchen	en	Mindfulness	2.5	2.5	1	1	4	4	3.5	3.5	4	3.5	4	3.5	4.5	1.5	NA	NA	NA	2	NA
Schultchen	en	Mindfulness	3	4	2.5	2.5	4	4	4	3.5	4	4	4.5	4	3.5	3	3.5	4	4	2.5	NA
Schultchen	en	Mindfulness	3.5	4	2	1	4	2.5	4	4	4	4.5	3.5	3.5	4.5	3	3.5	3.5	2.5	3	NA
Schultchen	en	Mindfulness	3	4	3	2.5	4	4.5	4	4	4	4	4	3.5	4.5	1.5	2	1.5	2.5	2.5	NA
Messner	en	Elderly	5	5	4	4	4	4.5	3.5	4	5	4	4	4	4.5	3.5	4	4	4	2.5	NA	4.5	3.5	4.5	4	4	4	4.5	5	5	4	4.5	4	4	4	4.5	3	3	3	2	4.5	3.5	4	3	4	4	4	4	4
Messner	en	Elderly	4.5	4.5	4	3	4.5	5	3.5	4	4	3.5	3.5	4	4.5	3	4	3.5	4	1	NA	3.5	3.5	4	4	4	4	4	4	4	2.5	4	3.5	3	2.5	4.5	3	3.5	4	1.5	1	2	3	1	1	1	3	4	4
Messner	en	Elderly	3.5	3	3.5	4	4	3.5	4	3.5	3.5	3.5	4	3	5	4	2	2	NA	1.5	NA	3.5	4	4	3.5	3.5	3.5	3	4	4	4	3.5	3.5	3.5	3.5	4	3	3	3.5	1	3.5	3	0	3	4	1	4	3	3
Messner	en	Elderly	3.5	3.5	5	4.5	4.5	5	4	5	4.5	4.5	4	4	5	5	4	4	4.5	3	4	4	4.5	4	4.5	4.5	4	5	4.5	5	4.5	4	4.5	4.5	4.5	5	4	3.5	4.5	2.5	3.5	4	0	4	5	4	5	5	5
Messner	en	Elderly	4	4	3	3	4.5	5	4	4.5	4.5	4.5	5	4	5	3.5	3.5	3	3.5	1	NA	5	4	4.5	4	4.5	4.5	4	4	4	3	4	2	4	3.5	3.5	2.5	3.5	3.5	1.5	3	3.5	3	1	1	1	3	4	4
Messner	en	Elderly	4.5	4	3	3.5	5	4.5	3.5	3.5	4	4.5	4	4.5	4.5	3.5	3	2.5	3.5	1	NA	4	4.5	4	4	4	4	3.5	4	4	3	3.5	2	4	3.5	4	2.5	3.5	3.5	1.5	3	3.5	3	1	1	1	4	3	3
Messner	en	Elderly	3	3	3	3.5	4	4.5	4	4	3.5	3.5	4	4	5	2	1.5	2	2	4	NA	4	3.5	4	4	3.5	4	4	4	4	3	3.5	1.5	3	3	4	2.5	2	3	1	2	1.5	0	1	1	1	5	3	4
Messner	en	Elderly	3.5	3.5	3	3.5	4	4.5	4	4.5	4.5	4.5	4.5	4.5	5	4	2.5	2	2	1.5	NA	4.5	4.5	4.5	4	4.5	5	4	3.5	5	4	3	2.5	3.5	3	4.5	2.5	3	3	1	3.5	2	5	4	4	1	4	4	4
Messner	en	Elderly	4	4	3	1	4	5	4.5	4	4.5	4	4	3	5	2.5	5	5	2.5	4	NA	4	4	4	3.5	4	4.5	3.5	0.5	5	2	3.5	4	4	5	5	1.5	3	4	1	1	1	0	4	5	1	4	4	4
Messner	en	Elderly	3	3.5	1	4	4.5	5	5	4.5	4.5	4.5	4.5	4	4	2	3.5	3.5	2.5	2.5	NA	4.5	4.5	4.5	3.5	4.5	5	3.5	4	5	1.5	3.5	3.5	3.5	3	3	3.5	3	3	1	3.5	4	0	4	4	4	4	4	4
Messner	en	Elderly	2.5	3	2.5	3	4.5	2.5	4.5	4	4	5	4	4	4	1	3.5	3	2	1	NA	4.5	4.5	4.5	4.5	3.5	4	3.5	3.5	5	3	3	2.5	4.5	3.5	4	1.5	2.5	3.5	1	1	1	1	1	1	1	2	4	2
Messner	en	Elderly	3.5	3.5	3	1.5	4	5	3.5	4	4.5	4.5	5	4	4.5	NA	3.5	4	4	2	NA	4	3.5	4.5	4.5	4	3.5	4	0.5	5	1.5	3.5	3	4	3.5	3.5	1.5	3	2.5	1	1	1	0	1	1	1	4	4	4
Messner	en	Elderly	5	5	4	5	4.5	4.5	3.5	4	5	4	4.5	5	4	4	4.5	4.5	4.5	3	1.5	4.5	4	4.5	4.5	4.5	4.5	4.5	4.5	5	4	5	4	4.5	4.5	4.5	4	3.5	4	2	5	3.5	4	4	5	3	4	3	4
Messner	en	Elderly	3	3	4	4.5	4	5	3.5	4	4	4	4	4	5	4	4.5	2	2	3	NA	3.5	3.5	3.5	4	4	4.5	4	4.5	4.5	4	3.5	3.5	3.5	4	4	2.5	2	2.5	1	2.5	2.5	4	4	3	3	4	4	4
Messner	en	Elderly	4.5	4	3.5	2.5	4	5	4	5	5	4	4.5	4	4.5	1.5	2	2.5	NA	2	NA	4.5	4	5	5	4	4.5	4.5	4	5	3.5	3.5	3	4	3.5	4.5	2	2.5	3	1	1	1	0	3	3	3	5	4	4
Messner	en	Elderly	2	2	3	3	3.5	1	2	3.5	3	3.5	3	3	4	NA	2	1.5	NA	2	NA	3	3.5	3.5	3.5	3.5	3	3.5	3	4	3	2.5	1.5	1.5	2	3	1.5	1.5	1.5	1	1	1	0	1	1	1	1	1	1
Messner	en	Elderly	3	4	1	1	4	3	4	3	4	3	4	3	4	3	3	3	4	1	NA	2	4	2	4	3	5	4	1	2	1	3	3	4	4	4	3	2	3	1	1	1	3	1	1	1	3	3	3
Messner	en	Elderly	4	4	2	3	2.5	3.5	4	3.5	3	2	3	3	3.5	NA	1.5	1.5	2	1	NA	3	3.5	3	3.5	3	3	3.5	3.5	3	2.5	4	2	2.5	3	3	2	1.5	2	1.5	2	2.5	0	1	1	1	2	2	2
Messner	en	Elderly	3	4	3	3	4	5	4	4	4	4	4	4	5	3	3	3	4	3	NA	4	4	5	5	4	5	4	4	5	4.5	4	4	4	4	4	1	1	3	1	3	3	3	1	3	1	4	4	5
Messner	en	Elderly	2	2.5	3	3	3.5	4.5	4	4	4	3.5	2.5	2.5	4.5	NA	1	1	NA	2	NA	4	4	4	2.5	3.5	4	3.5	3.5	5	2	3	2	3	2	4	2.5	2.5	2.5	1	1	1	0	1	1	1	3	3	3
Messner	en	Elderly	3.5	3.5	1	1	4.5	2	3.5	3.5	4	4	4	3.5	4.5	2	4.5	4.5	4.5	2.5	NA	3.5	3.5	3.5	3.5	4	4.5	4.5	0.5	4	1	4	4	4.5	4.5	4.5	1.5	3	4	1	1	1	4	5	5	5	5	4	4
Messner	en	Elderly	3	3	1	1.5	2	3	3.5	3.5	3.5	3	3	2.5	3.5	1	2	3.5	3	2	NA	3	3.5	3.5	3	2.5	3	2.5	1	2.5	2	2.5	3	2.5	2	3	2.5	2.5	3	1	1	1	2	3	3	3	1	1	2
Messner	en	Elderly	3	3	4	3	3.5	4	3.5	3	3.5	3	3	2.5	4	4	1.5	2	NA	2	NA	3	3.5	3.5	4	3.5	2.5	3	3.5	4	4.5	3	3	3	3.5	3.5	2	3	3.5	1	3	3	0	1	3	1	4	3	3
Messner	en	Elderly	4	4	4.5	4	4	5	4.5	4	4	4	3.5	3.5	4.5	4	2	2	NA	2	NA	4	4	4	3.5	3.5	4	4	4	3.5	4.5	4	3	3.5	3.5	4	3.5	2.5	2.5	2	3.5	3.5	0	4	4	4	4	4	4
Messner	en	Elderly	4.5	4.5	5	4	5	5	4	4	4	4	4	4	4.5	4.5	4	5	NA	3	NA	4	4	4	4	4	4	4	0	4.5	4.5	4	4	4	4.5	4.5	1	4.5	4.5	1	1	4	0	4	4	1	5	4	5
Messner	en	Elderly	3	3	2	4	4	4	4	4	4	3.5	3.5	2.5	4.5	3.5	3.5	3	NA	2.5	NA	4	4	4	2.5	3.5	4	3	4	4	2	3.5	3.5	3	2.5	4	3	2.5	3	1	3	3.5	0	4	3	3	3	3	3
Messner	en	Elderly	4	4	4	5	4	5	4.5	4.5	4.5	4	4	4.5	4.5	4.5	4	4	4	2	NA	4.5	4	4	4.5	4.5	4.5	4	4	4.5	4.5	4.5	4	4	4	4.5	2.5	2.5	2.5	1	4.5	4.5	5	5	5	5	4	5	5
Messner	en	Elderly	1	1	1	1.5	1	2.5	1	1	3	2	3.5	1.5	3	1.5	0.5	0.5	NA	1	NA	3	2	2	1.5	2	2	1.5	1.5	1	1	1	1	1	1	3	1	1	1	1	1	1.5	0	1	1	1	1	1	1
Messner	en	Elderly	2.5	1.5	1	2	2.5	5	3	2.5	3.5	2.5	2	1	3	0.5	0.5	0.5	NA	0.5	NA	3	3	2.5	1	3	3.5	1	2.5	2.5	1	1	1	1	1	2	1	1	1	1	1	1	1	1	1	1	1	1	1
Messner	en	Elderly	2	2.5	3	3	3	4.5	2	2	3.5	4	3.5	3	3.5	NA	NA	NA	NA	1	NA	3	2.5	3	3.5	3.5	3.5	2.5	3.5	2.5	2.5	2	1.5	2.5	2.5	3.5	2	2	2	1	2.5	1	0	1	1	1	3	4	4
Messner	en	Elderly	3	3	4	4	4	4	4	4	4	4	3	3	4	3	NA	NA	NA	1	NA	4	4	4	2	2	3	2	2	3	2	2	1	1	1	5	1	1	1	1	1	1	1	1	3	1	4	3	3
Messner	en	Elderly	1.5	1.5	3.5	2.5	3.5	3	3	4	3.5	3.5	3.5	2.5	4.5	2.5	NA	NA	NA	1	NA	3.5	4.5	4	3	3	3.5	2.5	0	1.5	4	2.5	1.5	3	3.5	4.5	2	2	2.5	1	2.5	1	0	1	1	1	2	3	2
Messner	en	Elderly	1.5	2	1	1.5	4	4	4.5	4	4.5	3.5	4	2.5	3.5	2.5	2.5	2.5	2	1	NA	3.5	4.5	4	2.5	4	4	3	2.5	4	1	2.5	1	3	2	2.5	1	2.5	2	1	1	3	4	4	2	1	3	3	3
Messner	en	Elderly	1.5	1.5	3	2	4	4	4.5	4	4	4.5	4	2.5	3.5	NA	NA	NA	NA	1	NA	4	4.5	4.5	3.5	4.5	5	4	2	4.5	2	2	1.5	4	4	4	1	3	2.5	1	1	1	4	1	1	1	3	3	3
Messner	en	Elderly	4	4	1	3	3.5	4.5	3.5	3.5	4	3.5	3	1.5	5	2	2	1.5	2	1	NA	3.5	3.5	3.5	2.5	3.5	4.5	3.5	3.5	3.5	1.5	3	2	3.5	3.5	2.5	2	2.5	2	1.5	3	1.5	3	1	1	3	4	3	3
Messner	en	Elderly	4	4	3	3.5	3.5	4	4	3.5	3.5	4	4	3.5	4	2.5	1.5	1	1	1	NA	3.5	4	3.5	3.5	3.5	4	3	3	3.5	2.5	3	3	3.5	3.5	3.5	2	2.5	2	1.5	2.5	2	0	3	3	4	2	2	2
Messner	en	Elderly	2.5	3.5	1	1	2.5	4	4.5	4	3.5	3	2	2.5	3.5	2.5	2	1.5	2.5	1	NA	3.5	4	3	2.5	3	3.5	2.5	1	3	1	2	1	2	3	3	1	2.5	2.5	1	1	1	2	1	1	1	3	3	3
Messner	en	Elderly	2	1.5	4.5	2.5	3.5	3	3.5	3.5	3.5	3	3	2.5	4	2	1.5	NA	NA	0.5	NA	3.5	3.5	3.5	3	3	4	3.5	0.5	4	3	2	1.5	2.5	2.5	3	2	2.5	2	1	1	1	4	1	1	1	3	3	3
Messner	en	Elderly	1.5	2	4	2.5	2.5	3.5	3	3	3	3	2.5	2.5	3.5	NA	2	2	NA	2	NA	2.5	2.5	2.5	2.5	2.5	3.5	2	2	4.5	3.5	2	2	2	2.5	3	1	2	2	1	2	1	1	1	1	1	4	3	4
Messner	en	Elderly	3	3	2	4	3	3	3	3	4	2	3	2	2	NA	NA	NA	NA	1	NA	3	3	3	3	3	3	3	3	2	3	3	1	3	3	3	1	1	3	1	1	1	3	3	3	1	2	2	2
Messner	en	Elderly	3.5	3.5	3	2.5	4.5	4	4	4	3.5	3	2.5	2.5	3.5	NA	2	2	NA	2	NA	4	3	3.5	2	3	4	3.5	1	3.5	3	2.5	2	3	2.5	3.5	1	2.5	2.5	1	1	1	0	3	4	2	4	4	4
Messner	en	Elderly	4.5	5	3	4	3	4.5	2	2	3.5	3.5	3.5	3	4	3.5	1	2	4	2.5	1	3.5	3	3	2.5	2.5	3	3	4	3.5	3	4	3.5	3.5	4	3.5	3.5	3.5	3	3.5	4.5	3.5	2	3	3	3	3	3	3
Messner	en	Elderly	4.5	4.5	3	3	4	5	3	4	4	4	4	4	4.5	4.5	5	5	4	3	NA	4	3	4	4	4	4	4	2.5	4	3	4	4	5	5	4	4	4.5	4	1	4	4	0	4	4	4	5	4	4
Messner	en	Elderly	5	5	4	4.5	4.5	5	4.5	5	5	5	4.5	5	5	4	5	4.5	4.5	3.5	3	4.5	4	4.5	5	5	5	5	5	5	5	5	5	4	4.5	4.5	4.5	4	4	3.5	5	4	4	4	5	4	4	4	5
Messner	en	Elderly	4.5	4.5	2.5	4	3	4.5	4	4	3.5	4	3.5	3.5	4.5	3.5	2.5	2	4	2	NA	4	4	4	3.5	4	4	4	4.5	3	2	4.5	4	4	4.5	4	4	3.5	3.5	3.5	4.5	3.5	3	4	4	3	4	4	5
Messner	en	Elderly	4.5	4.5	4.5	4	5	5	4	5	4	4	4	4	4.5	2.5	5	5	4	2	NA	4	4	4	4	4.5	4	4	5	4.5	4.5	4	4	4.5	4.5	5	4.5	4	4	1	1	1	0	5	5	5	5	4	5
Messner	en	Elderly	3	3	1	1.5	2.5	4	3	3	3.5	2.5	3	1.5	2.5	0.5	1.5	1	1.5	1	NA	3	3.5	3.5	2	3	3.5	2	3	2.5	1	2.5	1.5	1.5	1.5	2.5	1.5	2	2	2	1	1.5	1	1	1	1	2	2	2
Messner	en	Elderly	3	3	4.5	4	4	4	3.5	3	3	3.5	3.5	3.5	4	3.5	2	2	3.5	2	NA	3.5	3.5	4	4	4	3.5	3.5	3.5	4	3.5	3	2.5	3.5	3.5	3.5	2.5	2	3	1	3.5	2.5	3	3	3	1	5	3	4
Messner	en	Elderly	3.5	4.5	1.5	1	4	4.5	4	3.5	4.5	3.5	3	4	4	2	3.5	4	4	1	NA	3.5	4	3.5	2.5	3.5	4	3.5	0.5	4	2	2.5	3.5	3.5	3.5	3.5	3	3	2.5	1	1	1	0	1	3	1	4	4	4
Messner	en	Elderly	4	3.5	3	4	2.5	4	2.5	3.5	4	4	4	4	4.5	4	4	3	4	2	NA	3.5	2.5	3	4	4	4.5	3.5	4.5	4.5	3.5	3	2	3.5	3	5	2.5	2.5	3	1	3	3.5	5	1	1	1	5	4	4
Messner	en	Elderly	3.5	3.5	2	3	4.5	4	3.5	3.5	3.5	4	3	3	4	2	3.5	3.5	3.5	1	NA	4	4	4	3	3.5	4.5	3	3	4	1.5	3.5	2	4	3.5	3.5	2	2	2.5	1	1	1	4	3	3	3	4	4	4
Messner	en	Elderly	2	2	1	2	4	4	4.5	4.5	4.5	4	3.5	3.5	4.5	2	NA	NA	NA	1	NA	4	4.5	4.5	3	3.5	3.5	2.5	2	1.5	2	2.5	2	2.5	2.5	2.5	1	2.5	2.5	1	1	2	0	1	1	1	4	5	4
Messner	en	Elderly	4	4.5	1	1	4	4	3.5	4	4	4	3.5	3	4	2.5	4	4.5	4	2	NA	3.5	3	3	3.5	3.5	4	4	2.5	4.5	1	3	3.5	3.5	4	4.5	2.5	3.5	3.5	1	1	1	0	5	5	5	5	5	4
Messner	en	Elderly	3	2.5	1	3	2.5	4	4	4	3.5	3.5	2.5	1.5	3.5	0.5	1	1	NA	1	NA	3.5	4	4	1.5	3	3.5	2.5	3	3	1	2	1.5	2	1.5	2	2	1.5	2	1	3	2	0	1	1	1	2	2	2
Messner	en	Elderly	4.5	4.5	3	4	4	4	4	4	4	4	3.5	3.5	4	2	2.5	2	2	2	NA	4	4.5	4	3.5	3.5	4	4	4.5	3	2	4	3.5	4	3.5	4	2	3.5	3.5	2.5	4	3	0	4	4	3	4	4	5
Messner	en	Elderly	5	5	3	4	4	5	4	4	3.5	4	4	3.5	5	3.5	2	2	2	2	NA	4	4	4.5	3.5	4.5	4.5	4.5	4	3	2.5	4	2.5	4.5	4	4	3	3.5	3.5	3	4	3.5	4	3	3	4	4	4	5
Messner	en	Elderly	4.5	4.5	3	4	4	4.5	4.5	4	4	4	4	3.5	3.5	3	2	1.5	1.5	3	NA	4	4.5	4.5	4	4	4	3.5	4	3.5	2.5	4.5	3.5	3.5	3.5	3.5	2	4	3.5	3.5	4	3	0	3	3	3	4	4	4
Messner	en	Elderly	4.5	4.5	2	3.5	4	4.5	4	3.5	4.5	4	4	4	3.5	NA	2	1.5	2	3	NA	4	4	4.5	4.5	4	4	3.5	3	3.5	2.5	3.5	3.5	3.5	3	3	2.5	3.5	2	2	3	2.5	3	1	1	1	4	3	3
Messner	en	Elderly	2.5	2.5	1.5	1.5	3	4.5	4	4	4.5	3.5	3.5	3.5	2.5	1.5	1.5	0.5	1.5	2	1	3.5	4	4.5	4	4	3.5	2.5	3	4.5	1	2.5	2.5	3	2	2.5	2	2	2.5	2	1.5	2	1	3	3	3	3	2	2
Messner	en	Elderly	2.5	2	3	2.5	3.5	3	2.5	3.5	3.5	3.5	2.5	2.5	4	NA	NA	NA	2	1	NA	3	3	3	2.5	3	4	2	0.5	3	3	2.5	2	2.5	2.5	4	1.5	1.5	2.5	1	1	1	0	1	1	1	2	3	3
Messner	en	Elderly	3	2.5	3.5	3.5	4.5	3.5	3.5	3.5	3.5	3.5	4	3.5	4	2	NA	NA	3	2	NA	4	3.5	3.5	4	3	4	2.5	3.5	3.5	4	3	2.5	2	3	4	3	4	4	1	2	2	0	1	1	1	4	4	4
Messner	en	Elderly	4.5	4.5	2	1.5	5	5	5	4.5	4.5	4	3.5	2.5	5	1.5	3.5	3	NA	1.5	NA	4.5	5	4.5	3	4	5	4.5	1.5	5	1	4	3.5	4	4	4.5	1.5	4	4	1	1	1	0	5	5	5	5	5	5
Messner	en	Elderly	4	4	1	2	4	3.5	3.5	3.5	3	3.5	2	2.5	3.5	3.5	4	4	4	1.5	NA	3	3.5	3.5	2.5	3	4.5	3.5	2	3	1	3	3.5	3	3.5	3.5	2.5	3	2	1	2.5	1	2	4	4	3	3	4	4
Messner	en	Elderly	5	5	4	4.5	5	4	5	4.5	5	4.5	5	5	5	3.5	2	1.5	5	3	3	4.5	5	5	5	5	5	4.5	5	5	4	4.5	4.5	4.5	4	5	4	4	4	1	1.5	3.5	5	5	4	4	5	4	5
Messner	en	Elderly	4	4	3	2	3	4	3	4	4	3	2	1	4	2	NA	NA	NA	1	NA	3	3	4	2	4	4	3	4	5	1	3	1	2	3	4	1	1	1	1	1	2	3	1	1	1	1	3	2
Messner	en	Elderly	1	2	3	3	4	4	4	4	4	4	3	3	5	NA	NA	NA	NA	1	NA	4	4	4	3	4	5	4	4	4	3	3	1	3	4	5	1	1	1	1	1	1	0	1	1	1	1	1	2
Messner	en	Elderly	4	4	3	3	3.5	4	3.5	3.5	4	3.5	4	3	4	1.5	3	4	4	2	NA	3.5	3.5	3.5	3.5	3.5	4	3	3.5	4.5	2.5	4	3	3.5	3.5	2.5	2.5	2	2.5	1	2.5	2.5	1	4	4	1	3	3	3
Messner	en	Elderly	1	1	1.5	1.5	3.5	3	4.5	3.5	4	3.5	3.5	2.5	4	1	1.5	1	NA	2	NA	3.5	4	3.5	3	3.5	3.5	3	1.5	5	2	2	2	3	3	3.5	1.5	2	2	1	2.5	1	1	1	1	1	2	3	2
Messner	en	Elderly	2.5	3	3.5	3	4	4	4.5	4	4	4	3.5	4	5	3	2.5	2.5	2	2.5	NA	4	3.5	3.5	4	4.5	5	4	2	5	4	3.5	3	4	3.5	4.5	2.5	2.5	2.5	1	2.5	2.5	0	5	4	4	5	5	5
Messner	en	Elderly	3	3	4	3	5	5	5	4.5	4	4	3	3	4	NA	NA	NA	NA	1	NA	5	5	4	3	4	5	4	4	4	4	4	1	4	3	4	1	1	1	1	1	1	0	1	1	1	2	2	3
Messner	en	Elderly	5	5	4.5	5	4.5	5	4	4.5	5	5	5	5	5	4.5	4.5	4.5	5	3.5	3	4.5	4.5	5	4.5	4.5	5	5	5	5	5	5	4.5	5	4.5	4.5	4.5	5	4.5	4	5	4.5	4	4	4	5	4	4	5
Messner	en	Elderly	2	2	1	3	4	4	3	4	4	4	4	4	4	NA	NA	NA	4	2	NA	4	3	4	4	4	5	4	4	5	3	3	1	4	3	4	1	1	1	1	1	1	0	1	1	1	2	2	3
Messner	en	Elderly	2	2	3	3	4	4.5	4	4	5	4	4.5	4	4	4.5	4	4.5	NA	3	NA	4.5	4	4.5	4	4.5	4	4	4	4.5	3.5	3.5	3.5	4	4	4	3.5	4	4	1	3	1	0	4	4	1	4	4	4
Messner	en	Elderly	3	3.5	3.5	3	4	3.5	2.5	3.5	3.5	3.5	3.5	3	4	3.5	1.5	1.5	3.5	1	NA	3	3	3.5	3.5	3	3.5	3	3	4	3.5	3	2.5	3	2.5	3.5	3	2.5	2	2	3	2.5	2	1	3	1	4	3	3
Messner	en	Elderly	2	2.5	1	2	3	3	4	4	3.5	3	3	2.5	4	2	3.5	2.5	0.5	2	NA	3	3	4	3	3	2	2	2	4	1.5	1.5	3	2	2	3.5	1.5	2.5	1.5	1	1	1	0	2	3	1	4	3	3
Messner	en	Elderly	2	2	2.5	2	4.5	4	5	4.5	4.5	3.5	3.5	2.5	4.5	NA	NA	NA	NA	1	NA	4	4.5	4.5	2.5	3.5	4	3	2	5	2	2	1.5	4	2.5	4.5	2.5	3.5	1	1	1	1	0	1	1	1	3	3	2
Messner	en	Elderly	5	5	4.5	4	4.5	5	4	4	4.5	4.5	4.5	4	4.5	4.5	4.5	4	4.5	3.5	2.5	4.5	4	4.5	4	4.5	5	4.5	4.5	5	4.5	4.5	4.5	4.5	4.5	5	3.5	3.5	4.5	3	4	4.5	5	4	4	4	5	4	5
Messner	en	Elderly	3	4	1	1	4	5	5	5	4	4	4	3	4	NA	4	4	4	1	NA	5	5	5	4	4	3	4	1	4	1	4	3	4	4	4	3	2	3	1	1	1	3	1	2	1	3	3	4
Messner	en	Elderly	2	2.5	4	2.5	4	4.5	3.5	3.5	4.5	4	3.5	3.5	4.5	2	2.5	2	NA	0.5	NA	3	3	3	2.5	3	3.5	3.5	2	4.5	3.5	2.5	2	3	3.5	4	2	2	2	1	2.5	1	0	1	1	1	4	4	4
Messner	en	Elderly	4	5	3	4	5	5	5	5	5	5	5	5	5	3	5	4	5	3	3	5	5	5	5	5	5	5	4	5	3	5	5	5	4	5	4	4	4	1	3	4	5	3	5	1	5	5	5
Messner	en	Elderly	3	3	3	2	3	4	4	4	4	3	1	2	4	NA	2	3	4	1	NA	3	4	4	1	3	3	3	2	4	1	2	2	2	3	3.5	2	2	2	1	1	1	3	1	1	1	1	1	3
Messner	en	Elderly	5	5	3	4	5	5	5	5	5	5	5	5	5	3	NA	NA	5	1	NA	5	5	5	5	5	5	4	4	5	1	5	4	5	4	5	2.5	3	3	1	1	3	4	1	3	1	4	5	5
Messner	en	Elderly	4	4	3	3	5	5	4	5	5	5	5	4	5	NA	NA	NA	NA	1	NA	5	5	5	5	4	5	4	4	5	1	4	1	5	4	5	1	1	1	1	1	1	4	1	1	1	3	3	4
Messner	en	Elderly	5	5	1	4	5	4.5	4.5	4.5	4.5	5	5	5	5	NA	NA	NA	5	1	NA	5	5	5	5	5	5	5	4	5	2	5	3	5	4	4	3	3	3	2	4	3	2	1	2	1	4	4	4
Bauereiß	en	Cancer	1	1	1	1	2	3	3	3	3	1	2	1	1	1	2	2	3	1	NA
Bauereiß	en	Cancer	5	5	1	1	5	5	5	5	5	5	5	4	5	3	5	4	5	3	NA
Bauereiß	en	Cancer	2	2	1	1	3	3	4	4	4	3	2	2	1	2	4	4	3	1	NA
Bauereiß	en	Cancer	2	2	1	1	3	3	4	4	4	3	2	2	1	2	4	4	3	1	NA
Bauereiß	en	Cancer	2	3	1	1	3	4	4	4	3	3	3	1	1	1	2	2	NA	1	NA
Bauereiß	en	Cancer	3	3	1	1	5	4	4	4	3	3	4	2	5	3	5	5	NA	3	NA
Bauereiß	en	Cancer	4	4	3	4	5	5	4	4	4	4	4	2	5	3	NA	NA	4	2	NA
Bauereiß	en	Cancer	1	1	1	1	1	4	4	4	3	1	1	1	1	NA	2	1	NA	1	NA
Bauereiß	en	Cancer	3	2	3	1	4	3	4	4	3	3	2	3	4	3	3	3	3	3	NA
Bauereiß	en	Cancer	2	2	1	1	1	4	4	4	3	3	2	1	1	1	2	2	2	1	NA
Bauereiß	en	Cancer	1	1	1	1	3	4	4	4	3	3	3	2	1	2	3	2	4	2	NA
Bauereiß	en	Cancer	1	1	3	2	3	4	3	3	3	3	1	1	3	3	NA	NA	NA	1	NA
Bauereiß	en	Cancer	4	5	4	3	5	5	5	5	5	5	4	4	5	3	5	5	NA	3	NA
Bauereiß	en	Cancer	4	5	4	3	5	5	5	4	4	5	4	4	5	3	NA	NA	5	3	NA
Bauereiß	en	Cancer	3	2	3	1	4	3	4	4	3	3	2	3	4	3	3	3	3	3	NA
Bauereiß	en	Cancer	3	3	3	3	5	4	3	3	3	3	3	2	5	4	4	4	NA	4	NA
Bauereiß	en	Cancer	3	3	1	1	3	4	4	4	3	3	3	2	1	1	2	2	3	1	NA
Bauereiß	en	Cancer	5	5	3	3	5	5	5	5	5	5	5	5	5	3	5	4	5	3	NA
Bauereiß	en	Cancer	5	5	3	3	5	5	5	5	5	5	5	5	5	3	5	4	5	3	NA
Bauereiß	en	Cancer	1	2	1	1	3	3	4	4	3	3	2	1	1	NA	2	1	3	1	NA
Bauereiß	en	Cancer	4	5	3	1	5	5	5	5	5	5	5	4	5	4	5	5	5	5	NA
Bauereiß	en	Cancer	4	5	3	1	5	5	5	5	5	5	5	4	5	4	5	5	5	5	NA
Bauereiß	en	Cancer	4	4	3	2	5	5	5	5	4	5	5	4	5	3	5	5	4	3	NA
Bauereiß	en	Cancer	4	4	3	2	5	5	5	5	4	5	5	4	5	3	5	5	4	3	NA
Bauereiß	en	Cancer	4	4	1	1	5	5	5	5	5	5	5	5	4	3	5	5	NA	3	NA
Bauereiß	en	Cancer	4	4	1	1	5	5	5	5	5	5	5	5	4	3	5	5	NA	3	NA
Bauereiß	en	Cancer	2	2	1	1	3	3	4	4	4	3	2	2	1	2	4	4	3	1	NA
Bauereiß	en	Cancer	5	5	4	4	5	5	5	4	4	4	4	4	5	3	4	NA	4	3	NA
Bauereiß	en	Cancer	5	5	3	2	5	5	5	5	4	5	5	4	5	3	4	4	5	4	NA
Bauereiß	en	Cancer	5	5	3	2	5	5	5	5	4	5	5	4	5	3	4	4	5	4	NA
Bauereiß	en	Cancer	2	2	1	1	3	3	4	4	4	3	2	2	1	2	4	4	3	1	NA
Bauereiß	en	Cancer	2	2	1	1	3	3	4	4	4	3	2	2	1	2	4	4	3	1	NA
Bauereiß	en	Cancer	1	2	1	1	3	4	4	4	3	2	2	1	1	NA	2	1	NA	1	NA
Bauereiß	en	Cancer	2	2	1	1	3	3	4	4	4	3	2	2	1	2	4	4	3	1	NA
Bauereiß	en	Cancer	2	2	1	1	3	4	4	4	3	4	2	2	1	1	2	2	3	1	NA
Bauereiß	en	Cancer	4	4	1	1	5	5	5	5	5	4	4	4	5	3	5	4	NA	4	NA
Bauereiß	en	Cancer	1	1	1	1	3	4	4	4	3	2	1	1	1	1	2	2	3	1	NA
Bauereiß	en	Cancer	4	4	4	3	5	5	5	5	5	5	5	4	5	3	5	4	NA	4	NA
Bauereiß	en	Cancer	4	4	4	3	5	5	5	5	5	5	5	4	5	3	5	4	NA	4	NA
Bauereiß	en	Cancer	5	5	4	5	5	5	5	5	5	5	5	5	5	3	5	4	5	3	NA
Bauereiß	en	Cancer	2	2	1	1	3	3	4	4	4	3	2	2	1	2	4	4	3	1	NA
Bauereiß	en	Cancer	2	2	1	1	3	4	4	4	3	3	2	2	1	1	2	2	3	1	NA
Bauereiß	en	Cancer	2	1	1	1	3	4	4	3	4	1	2	2	1	3	2	2	3	1	NA
Bauereiß	en	Cancer	5	4	3	3	5	5	5	5	5	4	5	5	5	3	4	4	5	3	NA
Bauereiß	en	Cancer	1	1	1	1	2	4	4	4	3	1	1	1	1	1	2	2	1	1	NA
Bauereiß	en	Cancer	3	2	1	1	4	4	4	4	3	3	3	2	4	3	4	5	4	3	NA
Bauereiß	en	Cancer	4	5	5	3	5	5	4	5	4	4	5	4	5	4	4	3	4	4	NA
Bauereiß	en	Cancer	5	5	4	4	5	5	5	5	5	5	5	5	5	4	5	5	5	4	NA
Bauereiß	en	Cancer	5	5	4	4	5	5	5	5	5	5	5	5	5	4	5	5	5	4	NA
Bauereiß	en	Cancer	4	5	5	3	5	5	4	5	4	4	5	4	5	4	4	3	4	4	NA
Bauereiß	en	Cancer	5	4	5	4	5	5	5	5	5	5	5	4	5	5	5	4	4	3	NA
Bauereiß	en	Cancer	5	4	5	4	5	5	5	5	5	5	5	4	5	5	5	4	4	3	NA
Bauereiß	en	Cancer	3	3	2	3	5	3	4	4	4	2	3	2	5	3	3	3	4	1	NA
Bauereiß	en	Cancer	3	4	4	3	5	4	5	4	4	4	3	3	5	3	4	3	4	3	NA
Bauereiß	en	Cancer	2	3	3	1	5	4	4	4	3	3	3	2	5	3	NA	NA	NA	2	NA
Bauereiß	en	Cancer	3	4	3	3	5	5	5	5	4	5	5	4	4	3	4	3	4	3	NA
Bauereiß	en	Cancer	2	2	1	1	3	3	4	4	4	3	2	2	1	2	4	4	3	1	NA
Bauereiß	en	Cancer	4	5	3	1	5	5	5	5	5	5	5	4	5	3	5	5	5	3	NA
Bauereiß	en	Cancer	4	5	3	1	5	5	5	5	5	5	5	4	5	3	5	5	5	3	NA
Bauereiß	en	Cancer	3	4	1	1	5	5	4	5	4	5	5	4	5	3	3	4	5	3	NA
Bauereiß	en	Cancer	5	5	5	3	5	5	5	5	5	5	5	5	5	3	5	4	5	3	NA
Bauereiß	en	Cancer	3	2	3	1	4	3	4	4	3	3	2	3	4	3	3	3	3	3	NA
Bauereiß	en	Cancer	2	2	1	1	3	3	4	4	4	3	2	2	1	2	4	4	3	1	NA
Bauereiß	en	Cancer	4	4	3	1	5	5	5	4	4	4	4	4	5	3	5	5	4	4	NA
Bauereiß	en	Cancer	2	2	1	1	3	3	4	4	4	3	2	2	1	2	4	4	3	1	NA
Bauereiß	en	Cancer	3	2	3	1	4	3	4	4	3	3	2	3	4	3	3	3	3	3	NA
Bauereiß	en	Cancer	3	4	1	1	5	5	5	5	5	5	5	4	5	3	5	5	5	4	NA
Bauereiß	en	Cancer	2	2	1	1	2	4	4	4	3	3	3	2	4	3	2	3	3	1	NA
Bauereiß	en	Cancer	2	2	1	1	3	3	4	4	4	3	2	2	1	2	4	4	3	1	NA
Bauereiß	en	Cancer	3	3	1	1	5	4	3	3	2	3	3	3	2	2	4	4	3	4	NA
Bauereiß	en	Cancer	3	3	2	1	5	3	3	3	3	3	4	3	5	3	4	4	4	4	NA
Bauereiß	en	Cancer	2	2	3	1	5	2	4	4	3	3	3	2	2	1	3	1	NA	2	NA
Bauereiß	en	Cancer	2	2	1	2	4	4	4	3	3	3	3	2	5	3	3	1	NA	2	NA
Bauereiß	en	Cancer	4	4	3	1	5	5	4	5	5	4	5	3	5	3	4	4	NA	3	NA
Bauereiß	en	Cancer	5	5	3	1	4	5	5	5	4	4	5	4	5	3	5	4	5	4	NA
Bauereiß	en	Cancer	5	5	3	1	4	5	5	5	4	4	5	4	5	3	5	4	5	4	NA
Bauereiß	en	Cancer	2	2	1	1	3	3	4	4	4	3	2	2	1	2	4	4	3	1	NA
Bauereiß	en	Cancer	5	5	5	4	5	5	5	5	5	5	5	5	5	3	5	3	5	3	NA
Domhardt	en	Children	3.5	4	3	3	3	3.5	3.5	3.5	3.5	4	3	3	4	3.5	4	4	NA	3	NA	3.5	3.5	3.5	3.5	3.5	3	3	3	3	3	3.5	4	3.5	4	3.5	3	3	4	1	4	3.5	4	1.5	2.5	1	3.5	3	3.5
Domhardt	en	Children	5	5	3.5	4.5	4.5	5	3.5	4	4	4.5	4.5	4.5	4.5	NA	4	4	NA	4	NA	4	4	4	4.5	4	4.5	5	5	4.5	4	5	4	5	4.5	4	4	4	3.5	4.5	4	4	4	4.5	4	5	4	4.5	4.5
Domhardt	en	Children	3.5	4	1.5	2	3.5	4	3.5	4	4	4	4.5	4	4	3.5	3.5	4	3.5	3	NA	4.5	4	4	4	4	3.5	3.5	2.5	1	1.5	4	3	4	4	3	2	3.5	3	1	1	1	3.5	3	3	2.5	3.5	2	3.5
Domhardt	en	Children	4.5	5	3.5	4.5	4.5	4	4.5	4	4	4.5	4	4.5	4.5	3	4	4	2	3	NA	4	3.5	4.5	5	5	4.5	4	4.5	3.5	4	4.5	4	4	4	4	3	3.5	3.5	2	3.5	4	3.5	3.5	4.5	1	4	4	5
Domhardt	en	Children	4.5	4	3	3	3	4.5	3.5	4	3.5	4.5	4.5	4.5	4	3	4	3	5	3.5	3.5	4	4	4	4.5	4.5	3.5	4	4	3	2.5	5	4	3.5	3.5	2.5	2.5	3	NA	NA	3.5	3.5	1	2.5	3	1	4	3	3.5
Domhardt	en	Children	2.5	3	3.5	1.5	4	2	3	3.5	1.5	2.5	4	3	3	NA	NA	NA	NA	3	NA	3.5	3.5	3.5	3	3.5	3.5	2.5	0	3.5	3.5	2.5	4	2	1	1	1	2	1	1	2	1	2.5	1	1	1	3.5	1	2
Domhardt	en	Children	4.5	4	2.5	1.5	5	3	4	3.5	3.5	3.5	3.5	3.5	3	1.5	3	3	1.5	2	NA	3.5	3.5	3.5	3.5	3.5	4	4	1	3	2	4	3	4	3	4	1.5	2	3	1	1	1	2	3	3.5	4	3	4	4
Domhardt	en	Children	5	4.5	4	3	5	4.5	4.5	5	4	4.5	4	4.5	4.5	3.5	4	3	2	3	NA	4.5	5	5	5	4	4	4	4.5	4	4	4.5	4	4.5	3	3.5	4	3	3.5	3	3.5	3.5	2	2.5	3.5	4	3.5	3.5	4.5
Domhardt	en	Children	2.5	2	1	1.5	2.5	4	3.5	3.5	3.5	3.5	3.5	3	4	NA	4	3	3	4	4	3	3.5	3.5	3	3.5	3.5	3	2	3.5	1.5	2.5	2.5	3	3.5	2	1.5	1.5	3	1	2	1.5	3	1	3	1	3	1	2.5
Domhardt	en	Children	3.5	3.5	4	4	3	4	4	3.5	4	3.5	3.5	3.5	4	2.5	3.5	3.5	NA	3	NA	4	4	3.5	3.5	3.5	3	3.5	4.5	4	3.5	4	2.5	2.5	2	3	3	4	3	NA	1	1	1	4	3	4.5	2.5	3	3
Domhardt	en	Children	3	3	2.5	1.5	4	4	3	3	3	3	3	2.5	4.5	3.5	4	4	NA	1.5	NA	3	4	4	3	3	2.5	4	1	2.5	1.5	3.5	3.5	3.5	4	4	3	2.5	3.5	1	1	1	2	2	3.5	1	3.5	2.5	3.5
Domhardt	en	Children	3.5	4.5	2	1	4	4	4.5	4.5	4	4	4	4	4	1.5	4.5	4	NA	4	NA	4	4	4	4	4	3.5	2.5	1	2	1.5	4	4	4	4	3.5	2	3	3	1	1	1	4	3	4	1	3.5	2.5	4
Domhardt	en	Children	3	4	3	5	3	4	4	4	4	4	4	4	5	NA	NA	NA	NA	NA	NA	4	4	4	4	4	3	4	5	4	2	4	3	3	3	4	NA	NA	NA	NA	NA	NA	NA	NA	NA	NA	4	3	4
Domhardt	en	Children	3.5	4	3.5	4	4.5	4.5	4	4	4.5	4.5	5	4	5	2	3.5	2.5	1.5	3	NA	4	4	4	4.5	4	3.5	3.5	4	4	3.5	4	3.5	4	3.5	4	NA	NA	NA	NA	NA	NA	NA	NA	NA	NA	5	4.5	5
Domhardt	en	Children	2	2	2	2	2.5	3	4.5	4.5	3.5	3	3	2	3	2.5	NA	NA	NA	1	NA	3	3	4	3	3	3	2.5	2	4	3	2.5	2.5	3	1	1.5	1.5	2.5	NA	1	3	1	1	1	1	1	3	1	2
Knitza	en	Rheuma	3.5	4	3	3.5	5	4	4.5	4.5	4	3.5	4	3.5	4	2.5	5	5	5	5	2.5
Knitza	en	Rheuma	2	2	3	3	4	3.5	3.5	3.5	3	2.5	2.5	2.5	4.5	3	4.5	3.5	3.5	3	NA
Knitza	en	Rheuma	3.5	4.5	1.5	2	3.5	5	5	5	4	3.5	3	2.5	4.5	2	5	5	5	3.5	2.5
Knitza	en	Rheuma	2	2.5	1	2	3.5	5	5	4.5	5	4.5	4.5	4	5	4.5	4.5	4	2	2	NA
Knitza	en	Rheuma	3	3	3.5	4	4	4.5	4	4	4.5	4.5	4.5	3.5	4.5	3.5	2	2.5	2	1.5	NA
Knitza	en	Rheuma	3	2.5	2	2.5	3.5	3.5	3.5	3.5	4	4	4	3.5	3	2.5	2.5	0.5	2	1.5	NA
Knitza	en	Rheuma	4.5	5	3	3	4.5	5	5	5	5	4	4	3.5	5	1.5	5	2	2.5	4	2
Knitza	en	Rheuma	3	2.5	2.5	2	4	4.5	4.5	4.5	4	3.5	3.5	3	4	3.5	4.5	4	NA	1.5	NA
Knitza	en	Rheuma	3	3.5	4	4.5	4.5	5	4.5	4.5	4.5	4.5	4.5	3.5	2.5	2	NA	NA	2	1.5	1
Knitza	en	Rheuma	2.5	3	4.5	5	5	5	4.5	4.5	4.5	4.5	4.5	4	0.5	3	0.5	0.5	2.5	2	NA
Knitza	en	Rheuma	4	4	3.5	5	4.5	2.5	3.5	4	3.5	4	4.5	3.5	4.5	3	3.5	1	4.5	4	NA
Knitza	en	Rheuma	4	4.5	4	3.5	4	3	4	4.5	4	4	4	4	4	3.5	2	2	4.5	2	NA
Knitza	en	Rheuma	3	3	3.5	4	3.5	4.5	4	4	4	3.5	3.5	3	4	4	4	5	4	3	NA
Knitza	en	Rheuma	3	2.5	2	2.5	4.5	4.5	4.5	4.5	4	4	4	3.5	3	2.5	2.5	0.5	2	1.5	NA
Knitza	en	Rheuma	2.5	4	2	3	4	4.5	4.5	4	4	2.5	3	5	4	3	3.5	4	4.5	4.5	1.5
Knitza	en	Rheuma	2.5	3	2	2	4	5	4.5	4.5	4.5	4	4.5	4.5	4	5	5	4.5	4	4.5	NA
Knitza	en	Rheuma	3	4	1	1	4	2	5	5	4	5	4	4	2	2	4	2	4	3	NA
Knitza	en	Rheuma	3	3	5	5	5	5	5	5	5	4	4.5	4	1	1	3	2.5	2.5	1.5	0.5
Knitza	en	Rheuma	2.5	3	4	4.5	4.5	5	5	5	5	4.5	4.5	3.5	5	4	2.5	2	2	2	NA
Knitza	en	Rheuma	3	2.5	3.5	3.5	4	4.5	4.5	4.5	4	4.5	4.5	3.5	4.5	2	2	NA	4	2	NA
Knitza	en	Rheuma	2.5	3.5	3	3	4	3	3.5	2.5	3	3.5	4	3	4.5	3	4	4.5	4	2	NA
Knitza	en	Rheuma	2	2	3	3	4	4	3	3	3	2	2	2	4	2	4	2	3	3	NA
Knitza	en	Rheuma	2	2	3	3	3	3	5	3	4	3	5	3	5	3	5	4	5	3	NA
Knitza	en	Rheuma	4	4.5	2.5	1	5	4.5	4.5	5	4	3.5	3.5	1.5	5	5	5	4.5	5	3.5	NA
Knitza	de?	Rheuma	3.25	3.5	2.5	2.75	4	3.5	4.5	3.75	3.5	4.25	4.75	3.5	4.75	NA	4	3.75	4.25	2	NA
Knitza	de?	Rheuma	2.25	3.25	1.25	3	4.5	4.75	4.5	4	4	4.25	4.5	4.25	4	NA	4.25	4.5	4.5	3.5	NA
Knitza	de?	Rheuma	2.5	2.75	3.5	3	4	4	4	4.25	4.25	4	3.5	3.25	4.75	2.75	2	2	2	2	NA
Knitza	de?	Rheuma	2.25	2.5	4	4	4	3.5	4	4	3.5	4.25	4.5	3.5	4.75	2.25	3.5	2.5	2.5	1.5	NA
Knitza	de?	Rheuma	3	3.25	2.25	3.5	4	3.25	3.5	3.5	4	4.25	3.25	2.75	4.75	3.5	1.5	0.75	3	3	NA
Knitza	de?	Rheuma	2.5	3	1.75	3.25	4	2.75	4.25	2.5	3.5	4	3.75	3.25	4	1.25	3.25	2.75	3.5	3.5	NA
Knitza	de?	Rheuma	3.75	4.25	2.5	2	4.5	5	4.75	4.5	4.75	4.75	4.75	4	4.75	3.5	4	3.75	4.5	3	NA
Knitza	de?	Rheuma	4	4	2.25	2	4.5	5	4.75	4.75	4.25	4.75	4.5	4	4.75	2	4.5	4.5	4.5	3.75	NA
Sander	de	ptsd	4.5	5	3	3	4.5	4.5	4.5	4.5	4.5	4.5	4.5	4.5	4.5	3.5	4	4	2	4	NA
Sander	de	ptsd	3	3.5	4	3.5	3.5	4.5	4	4	4.5	3.5	3	3	4.5	4	3.5	3	4	4	NA
Sander	de	ptsd	3	3	3	3.5	3.5	2.5	3.5	3.5	4	3.5	4.5	3	4.5	3.5	2.5	2	1.5	2	NA
Sander	de	ptsd	2	2	1.5	1.5	2	5	3.5	3.5	3	1.5	1.5	1	1.5	NA	NA	NA	0.5	1	NA
Sander	de	ptsd	3.5	3.5	1	1.5	4.5	4	4.5	4.5	4	4	4	4	4.5	2.5	3.5	2	4.5	2	NA
Sander	de	ptsd	2	2.5	2	3	2.5	2	4	4	4	2.5	2.5	1.5	4	3	0.5	0.5	0.5	2	NA
Sander	de	ptsd	3.5	4	4.5	4	4	3	3	2.5	3	2.5	3	3.5	4	4	3.5	4	2	2	NA
Sander	de	ptsd	4	5	5	5	5	4	5	5	5	5	5	4	5	5	5	5	5	4	NA
Sander	de	ptsd	2.5	3	1	1	4	3.5	3.5	3	3	2	2	2	3	1.5	3.5	3	2	2	NA
Sander	de	ptsd	3.5	3	1	1	2.5	4	5	5	4.5	4	4.5	3.5	4.5	2	NA	NA	NA	2	NA
Sander	de	ptsd	2	2.5	1	2.5	2.5	3	3.5	3.5	3	2.5	2.5	2	3.5	NA	2	1	1	2	NA
Sander	de	ptsd	3	3	3	3	3	4	4	4	5	4	3	3	5	5	4	4	3	4	5
Sander	de	ptsd	4	4	4	3.5	5	4	4.5	4	4.5	3.5	4	4	4.5	5	4.5	3.5	4.5	4	NA
Sander	de	ptsd	3	2.5	2.5	3.5	5	4.5	4.5	3.5	4.5	4	4.5	3	5	2	4	4.5	2	2	NA
Sander	de	ptsd	2	1	2	1	3	4	4	4	3	1	3	2	5	NA	NA	NA	NA	4	NA
Sander	de	ptsd	4	4	3.5	4	4	4	4	4	5	4	4	4	5	NA	NA	NA	NA	3	NA
Sander	de	ptsd	2	2	1	1	2	5	5	4	5	4	3	2	5	NA	2	1	3	2	NA
Sander	de	ptsd	2	1	3	2	3	2	3	4	3	1	2	1	5	1	NA	NA	NA	2	NA
Sander	de	ptsd	3	3	2.5	2	3.5	3	3	3.5	3.5	2.5	3.5	2.5	4	3	1.5	1	1	2	NA
Sander	de	ptsd	3	3.5	2.5	3	4.5	3.5	4	4	3.5	3	2	2	4.5	3.5	4	2.5	1.5	3.5	NA
Sander	de	ptsd	3	3	4	3	4	4	5	5	5	3	3	2	5	4	4	3	4	4	NA
Sander	de	ptsd	2	2	5	4	3	3	5	5	5	3	4	3	5	4	NA	NA	NA	4	3
Sander	de	ptsd	2	3	3	4	3	4	4	4	5	5	4	3	4	3	4	2	NA	2	NA
Sander	de	ptsd	3	3.5	3	2.5	3.5	4	5	4	5	4.5	4.5	4.5	4.5	3	1.5	1.5	4	1.5	NA
Sander	de	ptsd	2	2.5	1	1	4.5	3.5	3.5	3	3	2	2	1	5	2.5	3.5	3	4	2	2
Sander	de	ptsd	4	4	4	3.5	4	4	4.5	4	4	4	3.5	3.5	5	3.5	4.5	4	2	3.5	2
Sander	de	ptsd	3.5	4	2.5	2.5	3	3.5	3.5	4	3.5	4	3.5	3	4.5	2	2.5	1.5	2	1	NA
Sander	de	ptsd	3	4	2	4	5	4	5	4	4	5	5	3	5	3	4	5	NA	3	NA
Sander	de	ptsd	3.5	4	5	4.5	4.5	4.5	4	3.5	4.5	4	5	5	4.5	4.5	4	3	1.5	4	NA
Sander	de	ptsd	2.5	3	2.5	2	4	4	3.5	4	4	3.5	3.5	3.5	3	1.5	NA	0.5	2	1	2
Sander	de	ptsd	3.5	4	4	3.5	4	4	4	3.5	3.5	3.5	3.5	4	5	3.5	3.5	3	2	1.5	NA
Sander	de	ptsd	2	3	1	2	3	3	4	3	5	3	3	2	4	3	2	3	3	3	NA
Sander	de	ptsd	5	5	4	4	5	5	5	5	5	5	5	4	5	4	4	3	5	4	NA
Sander	de	ptsd	3	3	4	4	4	5	5	4	5	5	5	4	5	3	NA	NA	NA	2	NA
Sander	de	ptsd	3.5	3.5	2.5	2	3.5	4.5	4	4	3.5	4	4	3.5	4.5	3	3.5	1.5	2.5	2	NA
Sander	de	ptsd	3	3	2	4	3	4	4	4	5	4	3	2	5	3	4	3	NA	4	NA
Sander	de	ptsd	4	3.5	5	4.5	3.5	3.5	4.5	4	4.5	4.5	4.5	4	5	4.5	4.5	3	2	4	NA
Sander	de	ptsd	3.5	3.5	4.5	5	5	4.5	4.5	4	3.5	4	4	4.5	4.5	4	4	3	2	4	NA
Sander	de	ptsd	3.5	4	4.5	4.5	4.5	4.5	4.5	5	4.5	4	3.5	3.5	5	4.5	4.5	3.5	2	4	1.5
Sander	de	ptsd	4	4	5	5	5	4	4	5	4	4	4	4	5	4	5	5	4	4	5
Sander	de	ptsd	1	1	1	1	3	2	3	3	1	2	1	2	4	NA	NA	NA	3	3	NA
Sander	de	ptsd	3.5	4	4	1.5	4	4.5	4	4	4	4	3.5	3	3.5	1	4	3.5	2	2	NA
Sander	de	ptsd	3	2.5	2.5	1.5	3.5	2.5	2	2	2.5	3	2.5	2	4.5	2.5	NA	NA	NA	2	NA
Sander	de	ptsd	3	2.5	3	3	3.5	4	4	3.5	3.5	3.5	3	3	3.5	NA	NA	NA	NA	2	NA
Sander	de	ptsd	3	3	4	3	3	3.5	3.5	2.5	3.5	3.5	3.5	3	4	1.5	4	3.5	3.5	1.5	NA
Sander	de	ptsd	1.5	1.5	3	1	2	2	2	2	3	2.5	2	1.5	2	NA	NA	NA	NA	0.5	NA
Sander	de	ptsd	3	3	3	2.5	3.5	3	4	4	3.5	4	4	4	3.5	3	2	1.5	4	1.5	NA
Sander	de	ptsd	3	2.5	2	1.5	3	3	1.5	1.5	3.5	4	3.5	3	3.5	1.5	2.5	1.5	4	2	NA
Sander	de	ptsd	4	4	2.5	1.5	4.5	3	4	3	3	3.5	4	4	4	1.5	3.5	3.5	2	2	NA
Sander	de	ptsd	3	3.5	3	3	3.5	4	4	4	4	3.5	4.5	4	4.5	2.5	3	3	4	3	NA
Sander	de	ptsd	3	4	1.5	1.5	3.5	3.5	4	3.5	2.5	3	3.5	1.5	3	1	4.5	2	2	3.5	NA
Sander	de	ptsd	3	3	1	1	3.5	2	3.5	4	3.5	3.5	3.5	3	3	NA	3.5	3	2	3.5	NA
Sander	de	ptsd	2.5	2.5	1	1	1.5	3	2	2	2.5	3	2	2	3.5	1.5	1.5	1.5	NA	0.5	NA
Sander	de	ptsd	3.5	3.5	3	1.5	3.5	4.5	4	4	3.5	3.5	3.5	3	4	3	3	2.5	NA	2	NA
Sander	de	ptsd	5	5	3.5	5	4.5	4	5	5	5	4.5	4.5	4.5	5	4.5	5	5	4.5	4	NA
Sander	de	ptsd	3	2.5	3	4	2.5	4	2	2	2.5	3	2.5	2.5	3.5	2.5	2	2	1.5	2	NA
Sander	de	ptsd	3.5	3.5	1.5	2.5	4.5	4	4	3.5	3.5	4	4.5	4	4.5	1.5	3.5	4	4	3.5	NA
Sander	de	ptsd	3.5	3.5	4	4.5	4	4.5	4	2.5	4	4	3.5	3.5	4.5	4	3	2.5	4	4	NA
Sander	de	ptsd	4.5	4.5	3	4	4	3.5	4	4	4	4	3.5	3	5	4	4.5	4	4	4	NA
Sander	de	ptsd	4	4.5	4.5	4	4.5	4.5	4.5	4.5	4.5	4.5	4	4	5	4	4.5	4.5	4	4	3.5
Sander	de	ptsd	3	3.5	3.5	3.5	4	4.5	4.5	4	4	4	3	2.5	3.5	2	4	3	NA	3.5	NA
Sander	de	ptsd	3	3.5	1	1	3	4	4	4	4	4	3	3	2	NA	4	3.5	0.5	0.5	NA
Sander	de	ptsd	2.5	2.5	1	1	2.5	4	4	4	4	3.5	2.5	2	1.5	1.5	3	2	0.5	0.5	NA
Sander	de	ptsd	3	3	1	1	2.5	3	3.5	3.5	3	3.5	2	2	1.5	1.5	2.5	2.5	NA	0.5	NA
Sander	de	ptsd	3	3.5	1.5	2	3.5	3	3.5	3.5	3	3.5	3	2	3	2.5	3.5	3	3.5	3.5	NA
Sander	de	ptsd	3.5	4	4	3	3.5	3.5	2	2	2.5	3.5	3	2.5	3	1.5	4	3.5	4	1.5	NA
Sander	de	ptsd	3.5	3.5	1	2	3.5	4	4.5	4	4.5	4	3.5	3	4.5	NA	4.5	4	2	3.5	NA
Sander	de	ptsd	3	3	3.5	4	3.5	4	4	4	3.5	4	3	2.5	4	NA	NA	NA	NA	0.5	NA
Sander	de	ptsd	4.5	4.5	4	4.5	4.5	5	5	5	5	4.5	5	4.5	4.5	4	5	4.5	5	4	NA
Sander	de	ptsd	4.5	4.5	4	5	3.5	4.5	4	3.5	3.5	4.5	4.5	4.5	4	3.5	3.5	2.5	4.5	2	3
Sander	de	ptsd	3.5	3.5	1.5	2.5	4.5	4.5	4	4	3.5	4	4	4	4.5	1.5	3.5	3.5	4	3.5	NA
Sander	de	ptsd	3	3	1	3	4	5	4	4	4	5	4	4	5	NA	4	4	4	1	NA
Sander	de	ptsd	3.5	4	4	4.5	4.5	5	4.5	4	4.5	4	4	4	5	2	4	3.5	4	4	NA
Sander	de	ptsd	3	3.5	3.5	3	4	3.5	4	4	3.5	3.5	4	3	4.5	1.5	4	4	NA	2.5	NA
Sander	de	ptsd	2	2.5	1.5	2.5	4	4	4.5	4	3.5	4	4	3	4	2	1.5	1	NA	2	NA
Sander	de	ptsd	3.5	3.5	2	1	4	3.5	4.5	4	4	4	4	3.5	4.5	3.5	3.5	2	3.5	3	NA
Sander	de	ptsd	2.5	3	1	1	2.5	3	4	3.5	3.5	3.5	3	2	3	2.5	2.5	3	NA	0.5	NA
Sander	de	ptsd	3	3.5	1	1	3	4	4	4	3	3	2	2	3.5	2	3	2	NA	2	NA
Sander	de	ptsd	2	2.5	3.5	1.5	3.5	4.5	4	4	4	4.5	3.5	3	4.5	2	NA	NA	2	0.5	NA
Sander	de	ptsd	2.5	2.5	2.5	2	2.5	3	4	4	3.5	3	3	2	3	1.5	3.5	1.5	NA	0.5	NA
Sander	de	ptsd	3.5	4	1	2.5	3	3.5	2	1	3	2.5	2	2	3.5	NA	2.5	2.5	NA	1	NA
Sander	de	ptsd	4	3.5	3.5	3	3.5	4.5	3.5	3.5	4	4	4	4	2.5	NA	NA	NA	4.5	2	NA
Sander	de	ptsd	2.5	1.5	1.5	1	3	3	3.5	3	3	3	3	2	1	NA	1	0.5	NA	1	NA
Sander	de	ptsd	2.5	2.5	1	1	3	3.5	3.5	2	2.5	3.5	2	2	3	2.5	2.5	2	1.5	2	NA
Sander	de	ptsd	1.5	2	1	1	2.5	4	3.5	4.5	3.5	2.5	2.5	2	3.5	1.5	NA	NA	1.5	2	0.5
Sander	de	ptsd	2.5	2	3	1	2.5	4	5	4.5	4	3.5	3	3	4	1	NA	NA	2	0.5	NA
Sander	de	ptsd	3	3	1	2.5	3	3.5	4	4	3.5	3.5	2.5	2	3.5	2.5	3	3	2	2	NA
Terhorst	de	pain	4	5	4	5	4	5	4	4	5	4	4	5	5	5	2	2	4	3	2
Terhorst	de	pain	4	4	4	4	2	4	5	5	4	4	5	5	2	2	1	1	3	1	NA
Terhorst	de	pain	2	4	1	2	5	3	4	5	4	3	4	3	5	4	5	3	4	3	NA
Terhorst	de	pain	2	3	4	4	5	4	4	2	3	3	4	4	5	4	NA	NA	NA	3	3
Terhorst	de	pain	5	5	5	5	5	2	4	5	3	3	5	5	5	5	5	5	5	3	NA
Terhorst	de	pain	3	3	2	3	4	4	4	5	3	4	4	4	4	4	5	5	4	1	NA
Terhorst	de	pain	3	3	3	3	4	4	4	4	3	4	4	3	4	3	3	4	NA	1	NA
Terhorst	de	pain	2	4	1	2	4	1	4	2	1	1	3	2	1	2	4	4	3	3	NA
Terhorst	de	pain	2	3	2	3	5	2	5	4	4	4	4	4	4	4	4	4	4	3	NA
Terhorst	de	pain	3	4	3	3	5	4	5	5	5	5	5	4	5	4	5	5	5	3	NA
Terhorst	de	pain	2	2	1	1	2	2	2	1	2	1	2	2	3	2	2	1	1	1	NA
Terhorst	de	pain	3	3	2	2	4	1	4	1	2	2	3	3	2	2	2	4	4	1	NA
Terhorst	de	pain	3	3	4	4	4	4	4	4	4	4	4	5	4	3	2	2	3	3	NA
Terhorst	de	pain	3	4	4	4	4	4	4	4	4	4	4	4	4	3	3	2	4	3	NA
Terhorst	de	pain	2	2	3	3	3	4	4	4	4	4	4	3	4	3	NA	NA	NA	1	NA
Terhorst	de	pain	2	3	3	3	2	4	4	4	4	3	4	3	3	2	NA	NA	4	3	NA
Terhorst	de	pain	4	4	2	2	5	2	3	2	3	4	4	4	4	4	5	5	5	3	NA
Terhorst	de	pain	3	4	4	4	5	3	4	4	3	4	4	3	4	3	3	4	3	3	NA
Terhorst	de	pain	3	3	2	2	4	4	4	4	4	4	4	4	3	3	3	3	4	1	NA
Terhorst	de	pain	4	3	2	2	2	4	4	4	4	4	4	4	4	2	2	4	4	1	NA
Terhorst	de	pain	1	2	2	2	1	4	4	4	4	4	3	2	4	2	NA	NA	NA	1	NA
Terhorst	de	pain	4	4	1	1	5	3	3	4	3	4	4	4	4	3	4	4	2	1	NA
Terhorst	de	pain	3	4	1	1	4	3	4	5	4	3	4	3	2	4	4	4	NA	2	NA
Terhorst	de	pain	5	4	5	4	5	5	5	5	5	4	5	4	4	4	4	3	NA	1	NA
Terhorst	de	pain	4	4	1	2	4	5	5	5	5	5	5	5	4	2	3	1	NA	1	NA
Terhorst	de	pain	4	4	2	3	4	4	5	5	4	4	5	4	4	4	4	3	4	1	NA
Terhorst	de	pain	1	2	1	1	4	3	3	4	3	3	4	3	4	4	3	2	NA	5	NA
Terhorst	de	pain	3	3	4	4	4	4	4	4	4	3	3	2	4	2	3	3	4	1	NA
Terhorst	de	pain	5	5	5	4	5	5	5	5	5	5	5	5	5	4	5	4	4	3	NA
Terhorst	de	pain	4	4	3	3	4	4	4	4	4	5	5	5	4	4	4	4	3	3	NA
Terhorst	de	pain	1	2	3	3	4	3	2	2	2	2	3	2	2	2	1	1	2	1	NA
Terhorst	de	pain	3	4	4	4	4	NA	NA	4	4	4	4	3	1	3	3	3	2	1	NA
Terhorst	de	pain	2	3	1	1	3	4	5	1	4	2	4	4	2	2	3	NA	2	1	NA
Terhorst	de	pain	4	5	4	3	4	4	5	5	5	4	4	5	4	4	4	4	4	1	NA
Terhorst	de	pain	2	3	3	4	4	3	3	3	2	3	4	3	3	4	3	3	3	1	NA
Terhorst	de	pain	5	4	1	1	4	5	5	5	4	5	5	5	3	3	4	4	NA	5	NA
Terhorst	de	pain	4	4	3	3	4	5	4	4	4	4	5	4	4	3	4	4	4	1	NA
Terhorst	de	pain	3	3	4	4	5	5	5	5	5	4	4	5	5	3	4	4	5	3	NA
Terhorst	de	pain	4	4	5	4	4	3	3	2	3	3	4	4	5	4	4	5	5	3	NA
Terhorst	de	pain	4	5	5	5	5	5	5	5	4	5	5	4	5	5	5	5	5	3	3
Terhorst	de	pain	4	4	5	4	5	5	5	3	4	4	4	4	3	3	4	4	4	3	NA
Terhorst	de	pain	3	3	1	2	4	2	4	4	4	4	2	2	1	2	2	2	4	3	NA
Terhorst	de	pain	3	4	3	1	2	4	4	4	4	4	4	3	4	2	2	1	NA	1	NA
Terhorst	de	pain	4	4	1	1	4	4	3	4	3	1	2	3	3	3	4	3	NA	1	NA
Terhorst	de	pain	3	3	2	2	4	5	4	4	4	3	4	4	3	3	3	2	3	2	NA
Terhorst	de	pain	3	3	2	2	3	4	3	3	4	3	5	3	4	2	3	2	3	1	NA
Terhorst	de	pain	3	3	2	3	3	2	3	2	3	3	3	3	3	3	5	4	NA	4	NA
Terhorst	de	pain	2	3	4	3	4	5	4	5	4	4	3	4	5	5	5	4	NA	4	NA
Terhorst	de	pain	4	4	3	3	5	3	3	3	4	4	3	3	5	4	5	5	5	4	NA
Terhorst	de	pain	3	3	2	3	3	2	2	3	3	3	3	3	1	3	4	2	4	1	NA
Terhorst	de	pain	4	3	3	3	5	5	4	4	5	4	5	4	5	4	5	5	5	3	NA
Terhorst	de	pain	3	3	4	3	4	4	3	3	3	3	3	3	4	4	5	4	4	4	NA
Terhorst	de	pain	3	3	5	5	4	4	4	3	4	4	5	5	5	3	5	4	4	4	NA
Terhorst	de	pain	4	4	5	4	5	5	4	4	3	4	5	4	5	4	5	4	5	3	NA
Terhorst	de	pain	2	3	2	2	4	4	3	3	4	3	3	2	4	4	5	5	4	4	NA
Terhorst	de	pain	3	3	4	4	4	2	3	3	3	4	4	4	4	4	4	4	4	3	NA
Terhorst	de	pain	3	3	5	4	5	4	4	4	5	4	4	5	4	3	4	4	5	3	NA
Terhorst	de	pain	4	4	1	1	3	3	2	4	2	3	4	3	3	NA	4	4	3	3	NA
Terhorst	de	pain	2	2	2	1	2	5	4	4	4	4	3	3	5	NA	5	5	NA	3	NA	4.5	4	4.5	3	4	4	1	0	4.5	2.5	1	4	2	1	4	1	1	2	1	1	1	0	1	1	1	1.5	1.5	1.5
Terhorst	de	pain	3	4	1	1	4	5	4	4	4	4	4	3	4	4	3.5	3.5	4	3	NA	4	4	4	3.5	4	4	4	1	4	1	3	3	3.5	4	4	3.5	3.5	3.5	1	1	1	3	4	4	4	4	4	4
Terhorst	de	pain	2	2	3	3	4	4	5	4	4	4	3	3	5	NA	NA	NA	NA	1	NA	4	4.5	4	3	4	4	3.5	3.5	4.5	2.5	3	1	1	1	3	1	1	2	1	3	3	3	1	1	1	3	1	2
Terhorst	de	pain	2	2	3	3	4	4	4	4	4	4	4	3	4.5	NA	NA	NA	NA	0.5	NA	4	4	4	3.5	4	4	2.5	3.5	4	3.5	3	1	1	1	4	1	1	1.5	1	3.5	3	2.5	1	1	3	2.5	1	2.5
Terhorst	de	pain	4	4	3	4	4.5	5	4	5	5	4.5	4	4	5	5	NA	NA	4.5	3	NA	5	4	4	4.5	5	5	4	4	5	4.5	4	3	3	3	4	2.5	3.5	3.5	3	3	4	3.5	3.5	4	5	4	4	4
Terhorst	de	pain	3	4	3	3	5	5	4	4	5	4.5	4	4	5	5	4	4	4	3	NA	4.5	4.5	4.5	4	4.5	4	3.5	3	4.5	4.5	4	3.5	4	4	5	3.5	3	3	1.5	3.5	3	4	4	4.5	1	4	3.5	4
Terhorst	de	pain	3	3	3	4	3	4	4	4	4	4	3	3	3.5	NA	2.5	2	3	1	NA	4	4	4	2	3	3	3.5	3	4	3	2.5	2	2.5	2.5	3.5	2.5	2.5	1	1	1	1	1	1	1.5	1	2	2	2
Terhorst	de	pain	1	1.5	1	2	2	4	1.5	3	3	3	4	2	5	NA	NA	NA	3	3	NA	4	1	2	2.5	3.5	3.5	1	3	3.5	3	1.5	2	1.5	1.5	2	1.5	1	1	1	1.5	1.5	0	1	1.5	2	1	1	1
Terhorst	de	pain	3	3	1	1	4	5	3.5	4	4	4	4	3	4	NA	4	4	4	1	NA	4	3	3	3.5	4	4	4	1	3.5	1	3	3	3.5	3	3	2.5	4	3	1	1	1	3	1	3	1	3	3	3
Terhorst	de	pain	3	3	1	1	3	4	3.5	3	4	4	3	2	3	NA	3	3	3	1	NA	3	3.5	3.5	2	3	4	3	1	3.5	1	3	2	2.5	2	3	2.5	1.5	1	1	1	1	1	1	1	1	1.5	1.5	1
Terhorst	de	pain	3	3.5	3	3	5	5	4	4	4	4	4	3	4	4	NA	NA	4	1	NA	3.5	3.5	4	4	3.5	4	4	4	4	3.5	3.5	2.5	3.5	3	3.5	4	4	3.5	3	5	4	2.5	3	3	3	3.5	3	3.5
Terhorst	de	pain	3	3	1	1	4	5	4	5	4	4	4.5	3.5	4	3	3	3	4.5	4	NA	5	4	4.5	4	4	4.5	4	2	4.5	2	3.5	3.5	3.5	3.5	4	2.5	2.5	3.5	1	1	1	3.5	4	3	1.5	2.5	3	3
Terhorst	de	pain	3	3	1	1	5	4.5	4	4	4	4	3	3	4	2	3	3	4	3	NA	4	3.5	3.5	3.5	3.5	3.5	2	0.5	1	2	2	3	3	3	3.5	1.5	2	3.5	1	1	1	2.5	1	2.5	1	2.5	3	2
Terhorst	de	pain	3	3	1	1	4	4	3	4	4	3	3	3	3	NA	3	3	3	1	NA	4	4	4	3	4	4	2.5	0	3.5	1	3	3	3	3	3	1.5	2.5	2.5	1	1	1	2.5	1	1	1	2.5	2.5	1.5
Terhorst	de	pain	2	2	3	2	4	1	4	4	4	3	2	2	3	NA	NA	NA	NA	1	NA	3	4	3	1	3	3	2	4	4	4	2	1	2	2	4	1	1	1	1	1	1	3	1	1	1	1	1	1
Terhorst	de	pain	2	2	3	2.5	3.5	1	4	4	4	3	1.5	1.5	3.5	NA	NA	NA	NA	1	NA	3	4	3.5	1	3	3.5	2.5	3.5	4	4	1.5	1	2.5	2	4	1	1	1	1	1	1	3	1	1	1	1	1	1
Terhorst	de	pain	3	2.5	3	2	4	5	4	4	4	4	3	2	4.5	3	3	4	4	1	NA	3.5	3	3.5	2.5	3	4	3.5	1.5	4	1	2	2	2.5	3	3	1.5	2.5	2	1	1	1	2.5	1.5	2	3	2	2	1.5
Terhorst	de	pain	3	3	2	3	4	5	4	4	4	3	3	2	4	3	3	3	4	3	NA	4	3.5	3.5	2.5	3.5	2	3	3.5	4	3	3	3	3	3	3.5	2.5	2.5	2.5	1	3	3.5	3	1	1	1	2	2.5	2.5
Terhorst	de	pain	3	3	3	3	4	4.5	4	4	4	4	3	3	4	3	3	3	1	1	NA	4	3	3.5	3	3.5	4	3	4	4	2	3	3	1.5	3	4	1	3	3	1	1	1	3	2	3	2	2	3	2
Terhorst	de	pain	2.5	2	1	1	4	3	3.5	3	3	3.5	3	2	4	NA	4	4	4	1.5	NA	3.5	3.5	3.5	2	3	4	3	0	4	1.5	2.5	3	3	3.5	4	1.5	2	2	1	1	1	1.5	1	1	1	2.5	2	2
Terhorst	de	pain	2	2	3	1	4	4	4	4	4	4	3	3	3	3	3	2	4	1	NA	4	4	4	3	4	4	1	0	3.5	3	1	3	2	1	4	2	2	2	1	1	1	2	1	1	1	2	2	2
Terhorst	de	pain	3.5	3.5	3.5	1.5	4	4	4	4	3	3.5	3.5	4	3.5	3.5	2	1	4	1.5	NA
Terhorst	de	pain	1.5	1.5	2	1.5	1	4	1	2	3	1	2	1.5	1	1	1	1	2.5	0.5	NA
Terhorst	de	pain	3.5	3	2	2	2.5	3.5	3.5	3	3.5	2.5	2.5	3	4	1.5	1.5	1	3.5	2.5	NA
Terhorst	de	pain	3	3.5	3.5	2.5	3.5	3	2.5	3	3	3	3.5	3	3.5	3.5	4	2	4	2.5	NA
Terhorst	de	pain	2.5	3	1	1	2.5	3	3.5	3	3.5	2.5	2.5	1.5	2.5	1	4	4	3	1.5	NA
Terhorst	de	pain	2	2	2.5	2	2	4	3	3	2.5	3	2	2	3.5	3	NA	2	2	2	NA
Terhorst	de	pain	2	1.5	4	1.5	3	4	2.5	1.5	4	1.5	2	1.5	4	NA	NA	NA	1.5	1	NA
Terhorst	de	pain	1.5	2	2.5	2	4	3	3	3	4	2.5	3	2	4	1	4	4	2	2.5	NA
Terhorst	de	pain	1	1	1	1	1	1.5	2.5	2	3	1	1	1	2.5	NA	1.5	2	NA	0.5	NA
Terhorst	de	pain	2	2	1.5	2	2	4	4.5	4	4.5	3.5	3.5	3	3	NA	NA	NA	NA	1	NA
Terhorst	de	pain	1	2	1	1	2	4	4.5	2.5	4	2	2	2	2	1.5	NA	NA	2	1	NA
Terhorst	de	pain	3.5	3.5	1	1	4	4	4	3.5	4	3.5	4	4	3.5	3.5	1.5	1.5	4	2.5	NA
Terhorst	de	pain	1	1	1	1	1.5	3	3	3.5	3.5	1	2	2	3	NA	NA	4	1	2	NA
Terhorst	de	pain	3	2.5	1	1	3	3	3	2	2.5	3	3	3	3.5	1	3.5	2.5	4	1.5	NA
Terhorst	de	pain	3	3	1.5	1.5	2	2	3.5	2	2.5	2	2.5	3	3	3	2.5	1	3	1	NA
Terhorst	de	pain	3.5	2.5	2	2	3	3.5	3	3.5	2.5	3.5	3	3	4	3	1.5	1	4	1	NA
Terhorst	de	pain	1.5	2	3	1	1.5	4	2.5	2.5	4	2	1.5	1	3.5	1	NA	NA	2	1	NA
Terhorst	de	pain	2	1.5	3	1.5	2.5	4	1.5	1	2.5	1.5	2	1.5	3.5	NA	NA	NA	3	1	NA
Terhorst	de	pain	1	1	1	1	2	4	3	2	3.5	3	2.5	3	3.5	NA	NA	NA	1	1	NA
Terhorst	de	pain	2.5	2.5	3.5	2.5	3	4	3.5	3.5	3.5	3	3	2.5	4	1.5	NA	NA	4	1	NA
Terhorst	de	pain	2	2	3.5	1	3	4	3.5	2.5	4	2.5	2	2	4	1.5	NA	NA	2	1	NA
Terhorst	de	pain	1	1	1	1	2	4	3	3	3	2	4	3	4	NA	4	5	4	2	NA
Terhorst	de	pain	5	5	4.5	5	5	5	4.5	4	5	5	4	4.5	5	4.5	5	5	5	4	NA
Terhorst	de	pain	4	4.5	4	4	4	4	3.5	4	4	3	4	3.5	3.5	3.5	4	3.5	4	4	2
Terhorst	de	pain	4	4	2.5	3.5	4	4	4	4	4	4	3.5	3.5	4	4	4	4	4	2.5	NA
Terhorst	de	pain	3	3	1.5	2	3	3.5	3.5	3.5	3.5	2	3	2.5	4	4	4	3.5	3.5	1	NA
Terhorst	de	pain	3.5	3	2	2.5	3	4	3.5	3	3.5	2.5	2.5	2.5	3.5	3.5	4	3.5	3.5	1	NA
Terhorst	de	pain	1.5	1.5	3.5	3	3.5	4	4.5	4	4	4	3.5	2.5	4	3.5	2	2	NA	0.5	NA
Terhorst	de	pain	2	2	3	2.5	3.5	3	4	4	4	4	3	2	4	2	2	1.5	NA	2	NA
Terhorst	de	pain	3.5	3.5	4	3	4.5	4	4	4.5	3	2	2.5	2.5	4	3.5	2	1.5	4	1.5	1.5
Terhorst	de	pain	3.5	3.5	4	3.5	4	4	4	3.5	4	2	3	2.5	4.5	4	2	NA	3.5	3.5	3
Terhorst	de	pain	3.5	3.5	2	1	3.5	3.5	3.5	4	3.5	3.5	3.5	3	3.5	3	4	3.5	4	1.5	NA
Terhorst	de	pain	3	3	4	4	3.5	4	4	4	4	4	4	3.5	4	4	4	4	NA	1	NA
Terhorst	de	pain	3	3.5	4	4	4	4	4	4	3.5	3.5	3.5	3.5	4	4.5	2	1.5	4	2	NA
Terhorst	de	pain	3.5	3.5	3	3	3.5	4	4	4	3.5	2.5	3	3	4	3.5	4	3	3.5	1.5	1
Terhorst	de	pain	3.5	3.5	3.5	2.5	4	4	4	4.5	4.5	2.5	3	3	4	4	4	3	3.5	1.5	NA
Terhorst	de	pain	2	2	3.5	2.5	3.5	4	4	4	4	3.5	3	2	4	4.5	2	1.5	3.5	2	NA
Terhorst	de	pain	1	1.5	2	2	3.5	3	4	4	4	2.5	3	2	4	3.5	1.5	1	1.5	1	NA
Terhorst	de	pain	4	4.5	5	5	4.5	5	4	4.5	3.5	4	4	4	5	4.5	2	2	4	3.5	1.5
Terhorst	de	pain	3	3	3.5	3.5	3.5	4	3.5	3.5	3.5	2.5	3	2.5	4	4	2	1.5	2	2	NA
Terhorst	de	pain	3	3	3.5	3.5	4	4	3.5	3	3	3.5	3.5	3.5	4	4.5	2	2	4	3	NA
Terhorst	de	pain	1	2	2	2	3.5	3.5	3.5	3.5	3.5	3	2.5	2	3.5	3	1	1	3	2.5	NA
Terhorst	de	pain	4	4	4	4	4	4	3.5	3.5	3	3.5	3.5	3	4	3.5	4	4	4	3	1.5
Terhorst	de	pain	3.5	3.5	4.5	4	4.5	4.5	4	4	3.5	3.5	4	4	4	4	2	2	4	1.5	NA
Terhorst	de	pain	4	4	3.5	3.5	4	3.5	3.5	3.5	3.5	4	3.5	3	4	3.5	4	3	5	3	NA
Terhorst	de	pain	3.5	4	4.5	4	4	4	4	3.5	3.5	3.5	4	4	3	2	2	2	4	3	2
Terhorst	de	pain	4	4	3	2.5	4.5	3.5	3.5	4	3.5	3.5	3.5	3.5	4.5	3	4	3.5	4	2	NA
Terhorst	de	pain	3.5	4	3	3.5	4.5	4	3.5	3.5	4	3.5	3.5	3	4	3.5	3.5	4.5	4	3	1.5
Terhorst	de	pain	3	3	4	3.5	4	4	4	4	3.5	4	3.5	3	5	4	2	1.5	4	2.5	1
Terhorst	de	pain	4	4	4	4	4	3.5	3.5	3.5	4	3.5	3.5	3	4	4	2	2	4	3	1
Terhorst	de	pain	1	1.5	2	1.5	3	4	4	3.5	3	3.5	2.5	2	3.5	3	1.5	1	NA	2	NA
Terhorst	de	pain	1	1	1	2	3.5	4	5	4.5	4	4	3	2	4.5	3	1	0.5	0.5	2	NA
Terhorst	de	pain	2.5	2.5	3.5	2.5	3	2.5	3.5	3.5	3.5	3	2.5	2	4	3.5	2	1.5	3.5	3	1.5
Terhorst	de	pain	1	1	1	1	1	1	1	1	1	1	1	1	1	1	1	1	1	1	NA
Terhorst	de	pain	3	3	3	3	3.5	3	3.5	3	3	3	2.5	3	4.5	4.5	2	1.5	3.5	3.5	NA
Terhorst	de	pain	3.5	4	2	1.5	2.5	3.5	3.5	3.5	4	4	3.5	3	3.5	3	4	3.5	3.5	2	NA
Terhorst	de	pain	3	3.5	3	3	4	4	4	4	4	4	4	3.5	4	4	4	4	4	3	NA
Terhorst	de	pain	2	2	2.5	2.5	3	3	3	3	3	2.5	2.5	2.5	2.5	2.5	2.5	2.5	3	1	1
Terhorst	de	pain	3	3	3.5	3	4	4	3.5	4	4	4	3.5	3.5	4.5	4	2	1.5	4	2	1.5
Terhorst	de	pain	2	2.5	2.5	2	3.5	4	4	4	3.5	4	3	2	4	4	1.5	1	4	1	NA
Terhorst	de	pain	1	1.5	1	1.5	2	4.5	3.5	4	3.5	1.5	2.5	1.5	3	NA	NA	NA	NA	3	NA
Terhorst	de	pain	3.5	4	3	2	3.5	4.5	3.5	3	4	3	4	3	2.5	NA	2	2	NA	1	NA
Terhorst	de	pain	3	3	2	4	3.5	3	3	2.5	4	2	3.5	2.5	4	NA	4	2	NA	NA	NA
Terhorst	de	pain	3	3	3	2	3	3	3	3	3	2	2	2	4	2	3	3	4	3	NA
Terhorst	de	pain	3	3	3	2	3	2	3	3	3	3	4	3	3	2	3	2	4	3	NA
Terhorst	de	pain	3	3	3	3	3	4	4	3	3	3	3	2	5	3	4	3	NA	3	NA
Terhorst	de	pain	2	2	3	2	3	2	3	2	3	2	3	3	3	2	2	2	NA	1	NA
Terhorst	de	pain	3	3	3	3	3	2	3	2	3	3	3	2	4	3	2	4	4	3	NA
Bardus	en	weight	3.5	4.5	3.5	3.5	4.5	4.5	4	4.5	4.5	4	3.5	3	4.5	3.5	3	2.5	4	2	NA
Bardus	en	weight	3.5	4	3	3.5	4	4.5	4	3.5	4.5	4	3	3	4	4	4	3.5	4	2	3
Bardus	en	weight	2.5	3	3	3	4.5	4.5	4	4.5	4.5	4	3	3	4	4	3	2.5	4	2	NA
Bardus	en	weight	3.5	4	3.5	3	4.5	4.5	4.5	4.5	4	3.5	3	3.5	4.5	3.5	4	4.5	4	3	2
Bardus	en	weight	2	2.5	1.5	1.5	3	4	4	3.5	3	2	1.5	2	3	3	3	2	3	2	NA
Bardus	en	weight	3.5	4	3.5	3	4.5	4.5	4.5	4.5	4.5	4	3.5	3.5	4.5	3.5	4	2	4.5	3	NA
Bardus	en	weight	2	2.5	1.5	1.5	1.5	3	4	4	3	2	1.5	2	3	4	1.5	2	1	2.5	NA
Bardus	en	weight	3	3.5	3	3	4.5	4.5	4.5	4.5	4.5	3.5	3	3	4	3.5	4	3.5	4	2	NA
Bardus	en	weight	2	2.5	2.5	2	3.5	3.5	4	4	3	2.5	2	2	3	3	2	2	3.5	2	NA
Bardus	en	weight	2.5	3	3	3	4.5	4.5	4.5	4.5	4.5	3.5	3.5	4	4	3.5	4	3	4	3	NA
Bardus	en	weight	4.5	4.5	3.5	4	4.5	4.5	4	4.5	4.5	4.5	4	4	4.5	4	3.5	4	4	2	NA
Bardus	en	weight	2	2.5	2.5	2.5	4.5	4	4.5	4	4	2.5	2.5	2	3.5	2.5	2.5	2	2	2	NA
Bardus	en	weight	3.5	4	3.5	4	4.5	4.5	4.5	4.5	4.5	3	3	3	4.5	4	4	3	4	2	NA
Bardus	en	weight	3.5	4	4	4.5	4	4.5	4	4.5	4.5	4.5	4	4	4	4	3.5	3.5	4	2.5	NA
Bardus	en	weight	2	2	1.5	2	3	4	4.5	4	4	3	2	2	3	2	2	1.5	NA	2	NA
Bardus	en	weight	3.5	4	4.5	4.5	4.5	4	4	4.5	4.5	4	3.5	3.5	4	4	3.5	4.5	4.5	2	NA
Bardus	en	weight	1.5	2	1	1	3.5	2.5	4.5	3	3.5	3	2	2	3.5	2	2.5	2	NA	1.5	NA
Bardus	en	weight	1.5	2.5	2	2.5	4	4	4	3.5	4	3	2.5	2.5	3.5	2.5	3	3	NA	1.5	NA
Bardus	en	weight	3	3.5	4.5	4	4.5	4.5	4	4.5	4.5	4	3.5	3.5	4.5	4.5	3.5	3.5	3.5	1	NA
Bardus	en	weight	1.5	2	1	1.5	3.5	3.5	4	3.5	4	3	3	2.5	3.5	2.5	2.5	1.5	4	2	NA
Bardus	en	weight	3	3	4	3.5	4	4	4	4	4.5	3.5	3	3.5	4.5	4	3.5	3	3.5	2	NA
Bardus	en	weight	1.5	1.5	1	1	3	3.5	4	3.5	4	2.5	2.5	2.5	3.5	2	3	2	NA	2	NA
Bardus	en	weight	4	5	4.5	4.5	4.5	4	4	4.5	4.5	4.5	4	4	4.5	4	4	3	4	2	4
Bardus	en	weight	1.5	2	1	1.5	3.5	3.5	4.5	3	4	3	2	2	4.5	2.5	2.5	2	NA	1.5	NA
Bardus	en	weight	1.5	2	1	1	4	3.5	4.5	3.5	3.5	2.5	2	1.5	3	2	2.5	2	NA	2	NA
Bardus	en	weight	3	3.5	4	3.5	4.5	4.5	4	4	4	3.5	2.5	2.5	4	4	4	3.5	4	2	NA
Bardus	en	weight	4	4.5	4	4	4	4.5	4	4.5	4.5	4	4	4	4.5	4.5	4	3.5	4	2	NA
Bardus	en	weight	4	4	3.5	3.5	4	4.5	4	4	4.5	3.5	3.5	3.5	4.5	3.5	3.5	3	4	1.5	NA
Bardus	en	weight	1.5	2	2.5	2.5	3.5	3.5	3.5	3.5	4	3	2	2	3.5	3	2	2.5	1	1.5	NA
Bardus	en	weight	4	4.5	4.5	4.5	4.5	4	4.5	4.5	4.5	4.5	4	4	4.5	4.5	4	3.5	4	2	3.5
Bardus	en	weight	2.5	3	3	3.5	4.5	4.5	4.5	4.5	4.5	4	3	3.5	4.5	4	3.5	3.5	4	2	NA
Bardus	en	weight	4	4.5	4	3.5	4.5	4	4	4	4.5	4.5	4.5	3.5	4	4.5	3.5	3.5	4	1.5	NA
Bardus	en	weight	2	2.5	2.5	1.5	3.5	3.5	4.5	3.5	3.5	3.5	3	3	3.5	3	2.5	2	NA	1.5	NA
Bardus	en	weight	3	3.5	4.5	3.5	4	4.5	4	4.5	4.5	4.5	4	4	3.5	3.5	3.5	3.5	4	1.5	NA
Bardus	en	weight	2.5	3	3	3.5	4	3	4	4	3.5	3	2.5	2.5	3.5	3.5	3	3	4	1.5	NA
Bardus	en	weight	4	4.5	4.5	4	4	4.5	4	4.5	4.5	4.5	3.5	3.5	4.5	4	3.5	3	4	1	NA
Bardus	en	weight	3	3.5	4	3	4	4.5	4	4	4	4	3	3	4	3.5	3	3	4	1.5	NA
Bardus	en	weight	3	3	2.5	3	4	4.5	4	4	4.5	3.5	3	2.5	4	3	3	2.5	4	2	NA
Bardus	en	weight	2.5	4	1	2	3	4.5	4.5	4.5	4.5	3	2.5	2.5	4	2	3	3	NA	1.5	NA
Bardus	en	weight	1	1	1	1	2.5	4	4.5	4	4	3	2	2	3.5	1	1.5	1.5	NA	2	NA
Bardus	en	weight	2	2.5	2	2	3.5	4	4.5	4.5	4.5	4	3	3	4	3	3	3	NA	1.5	NA
Bardus	en	weight	2.5	3	3	3	4	2	3.5	3	3.5	3	2.5	2.5	4	3.5	2.5	3	4	1.5	NA
Bardus	en	weight	2	2.5	2.5	3	4	4	4	4	4.5	4	3	3	3.5	3	2.5	2.5	NA	1	NA
Bardus	en	weight	3	3.5	3.5	4	4.5	4.5	4.5	4.5	4.5	4.5	3.5	3.5	4.5	4	3.5	3.5	4	1	NA
Bardus	en	weight	4.5	4.5	4.5	4	4.5	4.5	4.5	4.5	4.5	4.5	4	4	4.5	4	3.5	4	4.5	2	NA
Bardus	en	weight	3.5	4	4.5	4.5	4.5	4.5	3.5	4.5	4.5	4	3.5	4	4	4	4	3.5	4	3	NA
Bardus	en	weight	3.5	3	3	3	4.5	4	4	4.5	4	4	3	3	4	4	4	2.5	4	1.5	NA
Bardus	en	weight	3	3	2.5	2.5	3.5	3.5	4.5	3.5	4	3.5	2.5	2.5	3.5	3	2.5	3	NA	1.5	NA
Bardus	en	weight	2.5	3.5	2.5	2.5	3.5	4	4	4	4.5	4	3.5	3.5	4.5	3	3	2.5	NA	2	NA
Bardus	en	weight	3.5	3.5	4	3.5	4	3.5	3.5	4.5	4.5	3.5	3	3.5	4.5	4	4	2.5	3.5	2	NA
Bardus	en	weight	3	4.5	4	4.5	4	4	4.5	4.5	4.5	4	4	3.5	4.5	4	3.5	3	4	2	NA
Bardus	en	weight	4.5	4.5	4	4	4.5	4.5	4	4.5	4.5	4.5	4	4	4.5	3.5	4	3	4.5	2	NA
Bardus	en	weight	1.5	1.5	1	1	3.5	3.5	4	3.5	4	2.5	2	2	3	2.5	2	2	NA	2	NA
Bardus	en	weight	3	3	1	1	3	3.5	4	3.5	4	3.5	2.5	2.5	4	3	3.5	2.5	3.5	1.5	NA
Bardus	en	weight	4	4.5	4	4	4	4	4.5	4	4.5	4	4	4	4.5	4.5	4	4	4	3	NA
Bardus	en	weight	1.5	1.5	1	1	2.5	3.5	4.5	4	4	2.5	2	1.5	3.5	1.5	1.5	1.5	NA	2	NA
Bardus	en	weight	2	2	1	1	3	3.5	4.5	4	4	2.5	2.5	2	3.5	2	2	1.5	NA	2	NA
Bardus	en	weight	3	4	4	3	4.5	4.5	4.5	4	4.5	4	3.5	3.5	4.5	4	4	2.5	4	1.5	NA
Bardus	en	weight	3.5	5	4	4.5	4.5	4.5	4	4	4	4	3.5	3.5	4	4	3.5	3.5	4	2	NA
Bardus	en	weight	3	3.5	2.5	2.5	3.5	4	4.5	4.5	4.5	3.5	3	2.5	4.5	3	3.5	3.5	NA	2.5	NA
Bardus	en	weight	3	3.5	4	3.5	4	4	4	4.5	4.5	4	3.5	3.5	4.5	4	3	3	4	1.5	NA
Bardus	en	weight	1.5	1.5	1	1	3.5	3.5	4.5	4	3.5	2.5	1.5	1.5	3	2	2.5	2	NA	2	NA
Bardus	en	weight	1	1	1	1	3	3.5	4.5	4	3.5	2.5	1.5	1.5	3	1.5	1.5	1.5	NA	2	NA
Bardus	en	weight	4	4.5	4	3.5	4	4	4.5	4.5	4	4.5	4	4	4.5	4	4	3.5	4	3	NA
Bardus	en	weight	3	3.5	3	3	4.5	4	4.5	4.5	4	4	3	3	4	3	3	3.5	4	1.5	NA
Bardus	en	weight	2	1.5	1	2	3	4	4.5	4	4	3	2.5	2	3	2	2.5	1.5	NA	1.5	NA
Santo	en	medi	3.5	4	4	4	4	4.5	4.5	4	5	4.5	5	4.5	5	4.5	2	2.5	4	3	NA
Santo	en	medi	1.5	2	3.5	3.5	3.5	4.5	4.5	4.5	4.5	4	3	3	5	4	NA	NA	NA	3	NA
Santo	en	medi	3.5	4	2.5	3.5	5	4	5	4.5	4.5	4.5	4.5	4	5	4	5	5	2	4.5	NA
Santo	en	medi	4	5	4.5	5	5	3.5	5	4.5	5	5	5	4	4.5	4.5	5	5	5	3	2
Santo	en	medi	3.5	3.5	2	2.5	3.5	5	5	5	5	4	4.5	4	4.5	3	2.5	2	4	4.5	NA
Santo	en	medi	3	3	4	4	5	3.5	4	4	5	4	4	3.5	4	4.5	NA	NA	2	1.5	NA
Santo	en	medi	1.5	2	3.5	2	3.5	3.5	4	4	5	4	3.5	3	4.5	4	NA	NA	NA	1	NA
Santo	en	medi	2.5	2.5	1.5	2.5	4	3.5	4	3	4.5	4	4.5	4.5	1.5	2.5	NA	NA	4	3	NA
Santo	en	medi	0.5	0.5	0.5	1	2	1.5	2.5	2	2	2	1.5	1	0.5	1.5	NA	NA	NA	0.5	NA
Walter	de	gastro	2.5	2	3.5	2	3.5	4.5	3	3.5	4.5	3	3	1.5	4	1.5	4.5	3.5	NA	5	NA
Walter	de	gastro	2.5	3	4.5	4	4.5	4.5	4.5	5	4.5	3.5	4	3	5	NA	3.5	3.5	NA	1	NA
Walter	de	gastro	2.5	2.5	4	3.5	3.5	5	5	4.5	5	4	4	3.5	5	NA	NA	NA	NA	1	NA
Walter	de	gastro	1.5	2	1	3	3	5	4.5	4.5	4.5	4.5	5	4	5	NA	NA	NA	NA	1	NA
Walter	de	gastro	3.5	3	1	1	3	5	5	4.5	4.5	4	4.5	4.5	5	NA	NA	NA	NA	1	NA
Walter	de	gastro	2	2.5	3.5	4	3.5	5	5	5	4.5	3.5	3.5	2.5	5	NA	NA	NA	NA	1	NA
Walter	de	gastro	1	1	1	3	3	5	5	5	4	3	3	3	4.5	NA	4	4	4	1	NA
Walter	de	gastro	1	1	1.5	2	2.5	5	4	4	3.5	3	4	3.5	5	NA	NA	NA	2	1	NA
Walter	de	gastro	3	3	1	1	3	5	5	5	4	4.5	3.5	3	5	NA	NA	NA	NA	1	NA
Walter	de	gastro	1.5	3	3	3	3.5	2	5	5	5	3	2.5	1.5	5	4	NA	NA	NA	1	NA
Walter	de	gastro	2.5	3.5	3	3	3.5	5	5	4.5	4.5	4	4.5	3	4.5	NA	4	3.5	4	1	NA
Walter	de	gastro	1.5	2.5	2	2	3	5	4.5	5	4.5	4.5	4.5	3.5	5	3	4.5	4.5	2	3	NA
Walter	de	gastro	1	1	2.5	2	3.5	5	5	5	4.5	4.5	4.5	3.5	5	NA	3.5	3.5	2	1	NA
Walter	de	gastro	3	3.5	4	3	3.5	5	5	4.5	4.5	4	3.5	3	5	NA	3.5	3	NA	1	NA
Walter	de	gastro	2.5	2.5	2.5	2.5	3.5	5	5	5	5	4	3.5	3	5	NA	NA	NA	NA	1	NA
Walter	de	gastro	2	2	1	1	3	5	5	5	4.5	4	4.5	3.5	5	1.5	3.5	2.5	4.5	1	NA
Walter	de	gastro	2.5	3	1	1.5	3	5	5	4.5	4.5	4	4	3.5	5	NA	3.5	3.5	2	1	NA
Walter	de	gastro	3	3	2.5	2.5	4	5	5	5	5	4	3.5	3	4.5	NA	2.5	2	NA	1	NA
Walter	de	gastro	2.5	3	1	1	3.5	5	5	4	4	4	3	2	4.5	NA	3.5	3.5	NA	1	NA
Walter	de	gastro	3	3	2	3	4.5	4.5	4.5	4.5	4.5	4.5	4.5	3.5	5	3	3.5	4	NA	3	NA
Walter	de	gastro	1	1	2.5	2	4.5	5	5	4	4	4.5	4	3	5	NA	2.5	2	NA	1	NA
Walter	de	gastro	3	4	4	3	4	4	4.5	4.5	4	4	4.5	4	5	NA	4.5	4	2	3	NA
Walter	de	gastro	1.5	1.5	1	1	3	5	5	5	4.5	4	3	1	5	NA	3.5	3	NA	1	NA
Walter	de	gastro	1.5	3	1	2	3.5	4.5	4.5	4	4	5	4	4	5	NA	5	5	2	1	NA
Walter	de	gastro	3	3	3	3	4	4.5	5	4.5	4.5	3.5	2	1.5	5	NA	3	3	NA	1	NA
Walter	de	gastro	3	3.5	3	3	3	3	4.5	4.5	3	3.5	3	2.5	5	NA	4	3.5	NA	4	NA
Walter	de	gastro	3	3	1	1	3.5	5	4.5	4.5	4.5	4.5	4.5	4	5	NA	NA	NA	5	1	NA
Walter	de	gastro	2.5	3	2	1	3.5	4	4.5	4	4.5	3.5	3.5	3	4.5	NA	3.5	4	NA	2	NA
Walter	de	gastro	3	3.5	3.5	4	4.5	4.5	5	5	4	4	4.5	3.5	5	NA	4.5	5	NA	4	NA
Walter	de	gastro	4	4	4.5	5	5	4.5	4.5	4.5	3.5	4.5	4	3	5	4	4.5	4.5	NA	1	NA
Walter	de	gastro	2.5	3	4	2	4.5	4.5	4.5	4.5	4.5	4.5	5	4.5	5	NA	4	3.5	2.5	3	NA
Walter	de	gastro	3	2	1	1	4	4	4.5	4.5	4.5	4.5	5	4	5	NA	5	5	4.5	4	NA
Walter	de	gastro	2.5	3	1	1	4	5	4.5	5	4	4.5	4	4	5	NA	4.5	4	4.5	1	NA
Walter	de	gastro	2.5	2.5	2.5	2	3.5	4	4	4	4.5	3.5	2.5	3	2.5	1.5	4	3.5	NA	NA	NA
Walter	de	gastro	4	3.5	4.5	4	4	5	5	4	4	4	3	3	4	NA	3	3	NA	1	NA
Walter	de	gastro	2	2.5	2	1.5	2.5	3	4.5	4	4	4	3	3.5	2	NA	3	2	4	1	NA
Walter	de	gastro	3.5	3.5	4	3.5	4.5	4.5	5	5	4.5	4.5	4.5	4.5	5	2	4.5	5	2.5	3	NA
Walter	de	gastro	2.5	2.5	1	1	4	5	3	3	5	3	2.5	2.5	3	NA	2.5	1.5	NA	0.5	NA
Walter	de	gastro	1.5	2.5	1	1	3	4	3.5	3	3.5	4	4.5	3.5	4.5	2	4	4	2	2.5	NA
Walter	de	gastro	1	1	1	1	1.5	5	4	4	3.5	4	3.5	3.5	3.5	NA	3.5	3.5	3.5	0.5	NA
Walter	de	gastro	2.5	2	1	1	3.5	4.5	4	4	3	2	2.5	2	2.5	1.5	3	3	NA	1	NA
Walter	de	gastro	2.5	3	1	1	4	5	3	4	3	3	2	1	1	NA	3	2.5	4	1	NA
Walter	de	gastro	1.5	2	1.5	1.5	4	5	4.5	4	3.5	4	4.5	4.5	4	1.5	3.5	3	3.5	0.5	NA
Walter	de	gastro	1	1	1	1	3.5	4	3	3	3.5	3	3	2.5	3	NA	3	2	1.5	0.5	NA
Walter	de	gastro	1.5	2	1	1	3	5	3.5	3	3.5	3	3	3	3.5	3	3.5	2	2	1	NA
Walter	de	gastro	2.5	3.5	3	5	4	5	4.5	4	4	4	3	2	1	NA	3.5	2.5	NA	0.5	NA
Walter	de	gastro	1.5	2.5	1	1	3	4	4.5	4	3.5	4	3	2.5	1.5	NA	3	3	NA	0.5	NA
Walter	de	gastro	2	3	1	1	3	5	4.5	4.5	4.5	3.5	4	3.5	5	NA	NA	NA	NA	3	NA
Walter	de	gastro	3.5	3	3.5	3.5	3.5	4	3.5	3	3.5	3.5	2	2	1	NA	2.5	2	1.5	0.5	NA
Walter	de	gastro	2	2	1.5	2	2	3.5	4	2.5	3.5	3.5	3.5	3	2	NA	2	2.5	0.5	0.5	NA
Walter	de	gastro	1.5	2	2	1	3	3.5	2	2.5	2.5	3.5	4	4	4.5	3.5	2	NA	2.5	2.5	NA
Walter	de	gastro	1.5	1.5	2	1.5	2.5	4	2.5	3	4	3	2	2	4	3	2	3.5	NA	0.5	NA
Walter	de	gastro	2.5	2.5	1	1	4	4.5	3.5	3.5	4	2	2.5	2.5	4	NA	3	2.5	NA	0.5	NA
Walter	de	gastro	2.5	2.5	1	1	3.5	3	3.5	3	3	2.5	3	2	3	2.5	NA	NA	NA	1	NA
Walter	de	gastro	3	2.5	1	1	3.5	4.5	4.5	4	4.5	4	3	3	3.5	NA	3.5	3.5	2.5	1	NA
Walter	de	gastro	2	2.5	1	1	3.5	4.5	4	4	3.5	3	3	3	2.5	NA	2.5	2	1	1	NA
Walter	de	gastro	2.5	2	1	2	4	4.5	4.5	4	5	3.5	2.5	3	3.5	1.5	3	3	3.5	1	NA
Walter	de	gastro	2	2	1	1	4	4	4	3.5	4.5	2.5	2.5	3	2.5	NA	3.5	4	2.5	0.5	NA
Walter	de	gastro	2	2.5	1	1	3	4	3	4	3	4	3	3	1	NA	4	4	4	NA	NA
Walter	de	gastro	1.5	1.5	3	1	3.5	4.5	4	4	4	3.5	2.5	2.5	1	NA	4	2.5	3.5	0.5	NA
Walter	de	gastro	2	2	1	1	3.5	5	4	4	4	3.5	3	3	1.5	NA	3.5	3	0.5	0.5	NA
Walter	de	gastro	3	3	1	1	4	2.5	4	3.5	4	3.5	3.5	2.5	4.5	NA	3	4	1.5	1	NA
Walter	de	gastro	1	1.5	1	1	3	5	4	3.5	4	4	3	2	4	NA	3.5	3	3	0.5	NA
Walter	de	gastro	4	3.5	3	2	4.5	5	4	4	4.5	4	3.5	3.5	3.5	NA	3	3	NA	1	NA
Walter	de	gastro	1	1	1	1.5	1	3	5	4.5	5	3.5	2	2	4.5	NA	2	1.5	0.5	1	NA
Walter	de	gastro	2	3	1	1	3.5	5	4	4	4	3.5	3.5	3	5	NA	4.5	4.5	4.5	2	NA
Walter	de	gastro	3	3	1	1	3	4	4	4	3	4	2	3	2	2	3	1	3	1	NA
Walter	de	gastro	1	1	2	1	3	4	4	4	4	4	2	2	2	2	3	1	3	1	NA
Walter	de	gastro	4	4	1	1	4	3	3	1	2	4	2	3	4	3	4	2	3	1	NA
Walter	de	gastro	3	2	1	1	3	3	4	4	4	4	3	3	4	NA	4	1	4	2	NA
Walter	de	gastro	3	3	1	1	3	5	4	5	4	4	2	3	5	1	3	4	3	1	NA
Walter	de	gastro	5	5	3	4	4	4	3	4	4	5	5	5	5	4	4	3	4	4	NA
Walter	de	gastro	2	2	1	1	2	3	4	4	4	1	1	2	2	2	2	2	NA	1	NA
Walter	de	gastro	2	2	1	1	2	5	4	3	2	1	2	2	3	3	3	2	NA	1	NA
Walter	de	gastro	3	3	1	2	2	3	2	3	4	3	3	2	5	2	3	3	NA	1	NA
Walter	de	gastro	3	3	2	2	3	4	4	4	4	NA	2	1	4	3	3	3	NA	1	NA
Walter	de	gastro	3	3	1	1	3	5	5	4	4	4	5	4	3	3	3	3	4	1	NA
Walter	de	gastro	2	3	1	1	2	4	4	4	3	2	1	2	3	2	3	2	3	1	NA
Walter	de	gastro	2	2	1	1	3	4	5	4	4	2	2	2	3	NA	NA	2	2	1	NA
Walter	de	gastro	2	2	1	1	3	4	4	4	4	3	2	2	4	3	3	3	3	1	NA
Walter	de	gastro	2	3	1	1	3	4	4	4	3	3	2	2	4	NA	4	1	NA	1	NA
Walter	de	gastro	3	2	1	1	3	4	4	4	3	3	3	3	5	NA	4	4	NA	1	NA
Walter	de	gastro	3	4	2	2	4	5	3	1	3	2	1	2	3	3	4	4	3	1	NA
Walter	de	gastro	4	4	1	1	5	5	5	4	5	4	3	3	4	4	4	5	4	1	1
Walter	de	gastro	2	2	1	1	4	5	4	4	4	4	2	2	4	3	3	3	2	1	NA
Walter	de	gastro	2	3	5	5	4	4	3	5	5	5	5	4	5	5	NA	NA	5	3	2
Walter	de	gastro	3	3	1	1	5	4	4	4	4	2	2	3	4	3	4	4	4	1	NA
Walter	de	gastro	3	3	1	1	4	4	2	2	3	2	1	2	4	3	3	3	3	1	NA
Walter	de	gastro	3	4	1	1	4	5	4	4	4	4	3	3	4	3	4	4	4	1	NA
Walter	de	gastro	5	5	5	5	5	5	4	4	4	5	4	4	5	4	4	4	4	3	NA
Walter	de	gastro	3	4	1	1	4	5	4	4	4	4	3	3	4	NA	4	3	3	1	NA
Walter	de	gastro	4	5	4	4	5	5	5	5	4	5	5	4	4	4	4	3	4	3	NA
Walter	de	gastro	4	4	1	1	4	5	4	4	4	4	3	3	4	4	4	4	4	1	NA
Walter	de	gastro	5	5	5	5	5	4	5	5	5	5	4	4	5	5	4	4	5	3	NA
Walter	de	gastro	3	3	1	1	4	5	4	4	4	3	3	3	3	3	1	3	1	1	NA
Walter	de	gastro	3	3	4	5	4	5	3	3	4	4	3	3	3	NA	4	4	NA	1	NA
Walter	de	gastro	4	4	1	1	4	5	4	4	4	4	3	3	4	3	3	3	3	1	NA
Walter	de	gastro	3	4	1	1	4	5	4	4	4	4	3	3	4	NA	3	3	3	1	NA
Walter	de	gastro	4	4	1	1	4	5	4	4	4	4	3	3	4	3	4	4	3	1	NA
Walter	de	gastro	4	4	4	5	5	5	4	4	4	4	4	4	4	3	NA	NA	5	3	NA
Walter	de	gastro	3	3	1	1	4	4	3	4	4	4	3	3	3	3	3	3	NA	1	NA
Walter	de	gastro	4	4	4	5	5	5	5	4	4	5	4	4	4	4	NA	NA	4	1	2
Walter	de	gastro	3	4	1	1	4	4	4	4	4	3	3	3	3	3	3	3	3	1	NA
Walter	de	gastro	3	3	1	1	4	5	3	3	3	2	2	3	4	NA	3	3	NA	1	NA
Walter	de	gastro	3	4	1	1	4	4	4	4	4	4	3	3	4	NA	3	3	NA	1	NA
Walter	de	gastro	5	5	4	5	5	5	4	4	4	4	4	4	5	4	4	4	4	3	NA
Walter	de	gastro	4	4	1	2	4	4	3	3	3	4	3	3	4	3	3	3	3	1	NA
Walter	de	gastro	3	3	1	1	4	5	4	4	4	3	3	3	3	NA	2	3	3	1	NA
Walter	de	gastro	3	3	1	3	4	5	4	4	4	3	3	3	4	3	3	4	3	1	NA
Walter	de	gastro	4	5	5	5	5	5	5	5	5	5	5	5	4	4	NA	NA	5	3	1
Walter	de	gastro	3	3	1	1	4	4	3	3	3	3	3	3	3	NA	3	3	1	1	NA
Walter	de	gastro	3	3	1	1	4	5	4	4	4	3	3	3	2	NA	2	3	3	1	NA
Walter	de	gastro	3	3	1	1	4	5	3	3	3	2	2	2	1	NA	2	3	3	1	NA
Walter	de	gastro	3	3	1	1	4	4	4	4	4	3	3	3	3	2	3	2	3	1	NA
Walter	de	gastro	3	3	1	1	4	5	4	4	4	3	3	3	3	2	2	2	3	1	NA
Walter	de	gastro	2	3	1	1	4	5	4	4	4	3	3	2	4	3	2	3	3	1	NA
Walter	de	gastro	2	3	1	1	4	5	4	4	4	3	3	3	3	2	3	3	3	1	NA
Walter	de	gastro	2	3	1	1	4	3	3	3	3	4	3	2	1	NA	2	2	1	1	NA
Walter	de	gastro	3	3	1	1	4	4	4	4	4	3	2	2	3	2	3	3	3	1	NA
Walter	de	gastro	3	3	1	1	4	4	4	4	4	3	3	2	3	NA	2	2	1	1	NA
Walter	de	gastro	3	3	1	1	4	4	4	4	4	2	3	2	1	NA	2	2	1	1	NA
Walter	de	gastro	4	4	4	5	4	5	4	4	4	4	4	4	4	4	4	5	4	3	NA
Walter	de	gastro	3	3	1	1	4	4	4	4	4	3	3	3	3	NA	3	3	2	1	NA
Walter	de	gastro	3	3	1	1	4	5	4	4	4	3	3	3	3	2	2	2	3	1	NA
Walter	de	gastro	2	3	3	5	4	5	5	4	4	4	5	4	4	3	NA	NA	4	4	NA
Walter	de	gastro	1	1	1	1	1	3	3	2	4	2	4	1	3	NA	1	1	NA	1	NA
Walter	de	gastro	3	5	1	1	5	5	5	5	4	4	4	5	3	NA	4	4	4	2	NA
Walter	de	gastro	1	1	1	1	4	NA	4	4	2	1	3	3	3	NA	3	3	3	1	NA
Walter	de	gastro	4	3	1	1	3	NA	4	4	4	3	3	3	3	NA	NA	NA	4	1	NA
Walter	de	gastro	3	3	1	3	4	NA	4	5	5	4	4	3	3	3	3	3	NA	3	NA
Walter	de	gastro	1	1	1	1	4	5	5	4	4	2	4	3	1	NA	3	2	NA	NA	NA
Walter	de	gastro	2	2	1	1	1	4	4	1	4	3	3	2	2	NA	2	1	NA	1	NA
Walter	de	gastro	2	4	3	1	5	4	3	4	4	5	5	4	5	4	4	5	NA	3	NA
Walter	de	gastro	3	3	1	3	3	4	5	5	5	4	3	3	2	NA	2	1	NA	1	NA
Walter	de	gastro	3	4	3	1	4	4	4	4	4	4	3	3	3	3	3	3	3	1	NA
Walter	de	gastro	2	4	1	1	3	4	4	5	4	3	3	3	5	4	5	4	NA	1	NA
Walter	de	gastro	3	3	1	1	4	4	4	4	3	NA	4	3	5	NA	4	4	NA	1	NA
Walter	de	gastro	1	2	1	1	4	4	4	4	4	4	4	2	2	NA	4	3	NA	1	NA
Walter	de	gastro	3	3	1	1	5	5	5	5	4	4	4	3	5	NA	5	5	NA	4	NA
Walter	de	gastro	5	4	5	5	4	4	4	4	4	3	3	4	3	3	NA	NA	4	1	NA
[truncated: 1 more columns]
